# Supplementary material for: Dynamic conformational changes of a tardigrade group-3 late embryogenesis abundant protein modulate membrane biophysical properties
Source: PNAS Nexus. 2024 Jan 18;3(1):pgae006. doi: 10.1093/pnasnexus/pgae006 (PMC10808001; doi:10.1093/pnasnexus/pgae006)
Supplement: pgae006_Supplementary_Data [file pgae006_supplementary_data.zip]

Archive with 2 entries (2 files):
- PNASNEXUS-PNASNEXUS-2023-00701RR-s02.docx
- PNASNEXUS-PNASNEXUS-2023-00701RR-s01.xlsx
