# Supplementary material for: Dynamic conformational changes of a tardigrade group-3 late embryogenesis abundant protein modulate membrane biophysical properties
Source: PNAS Nexus. 2024 Jan 18;3(1):pgae006. doi: 10.1093/pnasnexus/pgae006 (PMC10808001; doi:10.1093/pnasnexus/pgae006)
Supplement: pgae006_Supplementary_Data [file pgae006_supplementary_data.zip › PNASNEXUS-PNASNEXUS-2023-00701RR-s01.xlsx]

## Sheet: Curated Group-3
Accession Index	Length	Species	Sequence
A2XG55	333	Oryza sativa Indica Group	MASRQDRREARAEADARRAAEEIARARDERVMQAEVDARSAADEIARARADRGAATMGADTAHHAAAGGGILESVQEGAKSFVSAVGRTFGGARDTAAEKTSQTADATRDKLGEYKDYTADKARETNDSVARKTNETADATRDKLGEYKDYTADKTQETKDAVAQKASDASEATKNKLGEYKDALARKTRDAKDTTAQKATEFKDGVKATAQETRDATKDTTQTAADKARETAATHDDATDKGQGQGLLGALGNVTGAIKEKLTVSPAATQEHLGGGEERAVKERAAEKAASVYFEEKDRLTRERAAERVDKCVEKCVEGCPDATCAHRHGKM
A3AHG5	344	Oryza sativa Japonica Group	MASRQDRREARAEADARRAAEEIARARDERVMQAEVDARSAADEIARARADRGAATMGADTAHHAAGGGGILESVQEGAKSFVSAVGRTFGGARDTAAEKTSQTADATRDKLGEYKDYTADKARETNDSVARKTNETADASRDKLGEYKDYTADKTRETKDAVAQKASDASEATKNKLGEYKDALARKTRDAKDTTAQKATEFKDGVKATAQETRDATADTARKAKDATKDTTQTAADKARETAATHDDATDKGQGQGLLGALGNVTGAIKEKLTVSPAATQEHLGGGEERAVKERAAEKAASVYFEEKDRLTRERAAERVDKCVEKCVEGCPDATCAHRHGKM
AAA33985	463	Glycine max	MASKKQEERAEAAAKVAAKELEQVNRERRDRDFGVVAEQQQQHHQEDQQKRGVIGSMFKAVQDTYENAKEAVVGKKEATNNAYSNTEVIHDVNIQPDDVSATGEVRDISATKTHDIYDSATDNNNNKTGSKVGEYADYASQKAKETKDATMEKAGEYTDYASQKAKEAKKTTMEKGGEYKDYSAEKAKERKDATVNKMGEYKDYAAEKAKEGKDATVNKMGEYKDYAAEKTKEGKDATVNKMGEYKDYTAEKAKEGKDTTLGKLGELKDTASDAAKRAVGYLSGKKEETKEMASETAEATANKAGEMKEATKKKTAETAEAAKNKAGEIKDRAAETAEAAKNKTAETAEVTKNKALEMKDAAKDRTAETTDAAKQKTAQAKENTKENVSGAGETARRKM…
AAA63614	201	Craterostigma plantagineum	MEAMSFAARSTVLSISKSFPKNNSPTYLTLRPKFSRVRFTTVASQSQGRQQVSENAEDAKKKFSETTDSLKHKTSEATDSASHKANGAARETNDKAKETYNAASGKAGELKDKTQEGAENVREKAMDAGNDAMEKTRNAGERVADGVSNVGQNVKENVMGAGEKVKEFAEDVKDTVMGKSEEVKNQAEHETKKRSTSTNYF
AAA79745	178	Chlorella vulgaris	MQAAAMSVSFTRPALRAARPAVSARRTLTQRSMVVRALGEESLGDKAKNAFEDAKDAVKDAAGNVKEAVVGAADDAEGAAKDAGRKVDRNTDNLADKASNALGDAKDAAKDAYNTVKDKVSNAADDVEGAAKDTGRKIDRNTDNLADKASNKFAEVKGDVKDAARDAKRSVKNEANKL
AAA85367	190	Picea glauca	MAALSAKMPLLSISKGSTHHGVTAMRSATAAPRVFFRTIPRAGEYGRNAAEEARETADSTAEKSKRMAEEAKERAKGATYEAKEKAKGTTYEAKEKTKSAAEEAGNKAGEMKENAREKAEGLGQRAKETTSQATEKAQNIGDQPKQKVQEAWDMAKGTGQKVKETVVGKAEDTKETVEDKTESAKRKINE
AAB69446	733	Caenorhabditis elegans	MSFMDKVKDTANSAYESVENTAVGAKDGVVGAFNTVGEKIGGAYDSTKQYASDKVSAAGDYASEAGKKVGDAEDSMIQGAYDAKDSAKESASNAGNKISNAFTSLKDSITGDNAHKTGEALNDNYESVKESASEAADRLKEPAQNTADNAKDLANQTGEEMSDAFESVKQLTSDTAENAKENAHDAADTAKSYKDKAGEKASGILDSFKAHASDAKDSVENKASDAYNSAKDKAGDAWDSTKDAAGDAKDKTKSFTEKVGDKISGAYDSVKEKASDVADSFKAHSTDSKDNVENKAADAYNTAKDKASDAWDKTKDKAGEAKDKMGDAWDTTKDKAGDAWDTTKDKAGDGKGKAGDAWDTTKDKASDAWDTTKDKAGEAKDKMGEAWDHTKDKAGEAKD…
AAC49857	551	Pisum sativum	MASEQLSRRENITTERKIQNAEDSVPQRTTHFELRETHELGPNFQSLPRNENQAYLDRGARAPLSANVSESYLDRARVPLNANIPEHRVREKEDFGGVRDMGKFQMESKGGNKSLAEDRETLDTRSRMVTGTPHIKEASGKGQVVEERERARERAMEEEEKRLTMEEISKYRNQAQQSALEALSAAQEKYERAKQATNETLRNTTQAAQEKGEAAQAKDATFEKTQQGYEMTGDTVSNSARTASEKAAQAKNTTLGKTQQGYEATRDTVSNAARTAAEYATPAAEKARCVAVQAKDVTLETGKTAAEKAKCAAEIAAKVAVDLKEKATVAGWTASHYATQLTVDGTRAAANAVEGAVGYVAPKASELAAKSVETVKGLAASAGETAKEFTARKKEESWR…
AAC61783	643	Glycine max	MASEQLARRENTTTEKEIHVEKHRVPKMATHFEHLAEQAKESDITAGKDTPQGSIEALQAGERVKDHAGKAMGDIGGRGKARETHELGAHFESLADKVTDHAAANVVGNKESQREARGGVRDVGKFEMRTEGGEKGNKDRPELKTRTREVIGRTEKERGRESGGQVVAEKGRETETARGRVGAENEGARTTAVITCTLEKGGGTQKPIREEERESESERSAWEQISNYSDQATQGVKEKYERAKQAASETLNTTTQTAQEKSAQAKNLAAQAKDATLEKGQQGYAVTKDTISSAAKTASEKTAPVAEKAKDYTLQAAEKAKSAGGTTASYVGEKAVQAKDVAVESGKSAAGYAAKVAADLRDKATAVGWAAAHFSAEKTVEGTKAAAHVVEGAAGYAGH…
AAD01431	316	Glycine max	MASRQQFKEDRAEAAAKLAAKDIGDINRTNERDEGYDLHDEANFKQARAEAAAKLAAKDLEDANRLRDNTFNTWKEQHQHDENKPGVIGSMFRAAKEAVVGKPHHEEVYAKETKMGEYSDYATQKARETKQKAGEYTDYAAQKAKETKDYAAEKAKNAKDTTVQKAGEYKDYTAEKAKNAKDTTVQKAGEYKDYTAEKAIEGKDSAVGKLGELKESAADAAKRAMGFFTGGNKDQTRLHVTVVQEEEEETRRSMQEVRVQDKEYGTGRGTGEKLVIKMEESRPGAVADALKAANRAMDGDMEEEGVLHVERRREKM
AAD02421	200	Oryza sativa	MASHQDQASYRAGETKAHTEEKAGQVMGASKDKASEAKDRASEAAGHAAGKGQDTKEATKDKAQAAKDRASETAQAAKDKTSSTSQAARDKAAESKDQTGGFLGEKTEQAKQKAAETAGAAKQKTPETAQYTKDSAIAGKDKTGSVLQQASEQVKSTVVGAKDAVMSTLGMTEDEAGTDDGANKDTSATAAATETTARDH
AAD20140	448	Arabidopsis thaliana	MASDKQKAERAEVAARLAAEDLHDINKSGGADVTMYKVTERTTEHPPEQDRPGVIGSVFRAVQGTYEHARDAVVGKTHEAAESTKEGAQIASEKAVGAKDATVEKAKETADYTAEKVGEYKDYTVDKAKEAKDTTAEKAKETANYTADKAVEAKDKTAEKIGEYKDYAVDKAVEAKDKTAEKAKETANYTADKAKEAKDKTAEKVGEYKDYTVDKAVEARDYTAEKAIEAKDKTAEKTGEYKDYTVEKATEGKDVTVSKLGELKDSAVETAKRAMGFLSGKTEEAKGKAVETKDTAKENMEKAGEVTRQKMEEMRLEGKELKEEAGAKAQEASQKTRESTESGAQKAEETKDSAAVRGNEAKGTIFGALGNVTEAIKSKLTMPSDIVEETRAAREHGGT…
AAD49719	173	Glycine max	MVTFSSTPNSGWRNAAEGGRRDGRTNWTYDSAEARREADEMSESAKETMNEGYDRAKDQAREAKDRTKDFAHDAKEKTKDAAGSMRDRAESAAEKTKEYAYDTKESAKDAAGTVADKSREGAERTKEKTEEVAASAGEALKNVGEKAKQGVQGAWETAKDTTQKIKGDGGWQG
AAN74637	224	Triticum aestivum	MASNQNQASYHAGETKARNEEKTGQVMGATKDKAGQTTEATKQKAGETTEATKQKAAETTEAAKQKASETAEATKQKAAEAKDKTAQTAQAAKEKTYETAQSAKERAAQGKDQTASTLGEKTEAAKQKAAETTEAARQKAAEATEAAKQKASETAQYTKESAVAGKDKTGSVLQQAGETVVNAVVGAKDAVANTLGMGGDNTNTTKDNTTGATTKDTTTTTRNH
AAN74638	211	Triticum aestivum	MASNQNQASYMAGETKARTEEKTGQMMDKAGQATEATKQKAGETAEATKQKAGEAKDKTAQTAQAAKDRAAESKDQTGSFLGEKTEAAKQKAAEATEAAKQKTSETAQYAQERSSDAAQYTKESAVAGKDKTSGVLQQASETVVNAVVGAKDAVANTLGMGGDNTNTAKDTTTEKDHQGSLANLLPLLVWSFAGLLHNCRFPSCVISAHLV
AAN74639	211	Triticum aestivum	MASNQNQASYHAGETKARTEEKTGQVMGATKDKAGQTTEATKQKAGQTTEATKQKAGETAEATKQKAGQATEATKQKAGETAEATKQKAAEAKDKTAQTAQAAKERAAETKDQTGSYLGEKTEMAKQKAAETTEAAKQKASETAQYTKESVAGKDKTGSVLQQAGETVVNAVDGAKDAVANTLGNGPDNATKDTSTGATTKDTTTTTTRNH
AAS98217	139	Arabis pumila	MAMSFSGAVLTGMGSSFHSGAKQTSIGAVGVSRKTQFVVVSQRKKSLFYAAKGDGNILDDLNEATKKASDFVTDKTKEALADGEKAKDYVVEKTSENTDTLTKEAEKASEYVSEKGKEAANSAAEFAEGKAGEAKDATK
AAT06422	350	Arabidopsis thaliana	MMLTTVVTLTWQKQCYGWGTETAEDMVRNEAEHAKNAAETAKKMASDAAHDTKDKTASWAGWVSDKISTGLGGKKAEAEEAAESAKNYAYDKAGSAYDNAGYAKDFASDKAGSAYDSAHNAKHYAYDKAGDAKDMAYDKTGQAKYMAYDKAGSAYEKAGQAKDMAYDKAGQAKDMAYDKVGSAYDKAGQAKDMAYDKAGSASEKAGQAKDFAYDKAAHAKDAAYNKAEDVIKMATDTSGEAKDSAYGTYERFKEGSKNAKDIASDKAHDVRETAGRAVDYAKDKANDAYESGSEAAGRFDEAMHKVGERYGAAKDSMSENTKEAYESAKEKASDAAGEYGSYMRDRSAEL
AAV67892	169	Chorispora bungeana	MASHQEQSYKAGETKGKTQEKTGEALGTMREKTEAAKDKTQETAQSAQQKAHETAQSAKDKTSQAAQTTQKKAEESKDKTGSYMSETGETIKNKAQDTAEYTKETAEAGKDKTSGILGQTGEQVKQMAMGATDAVKQTLGLGTDEGNKEHGSSAPDTTTSATTHATQRK
AAW59567	215	Isatis tinctoria	MASNQQSYKAGETRGKTQEKTGQAMGTMRDKAEEGKDKTSQTAQATQQKAHETAQSTKDKASQAAQATQQKAHETAQSTKDKASQAAQTTQQKAHETAQSAKDKTSQAAQTAQDEACESKDKAGSYMSETGEAIKHKAQDAAQYTKETAEAGRDKTGGFLSQTGEHVKQMAMGAADAVKHTFGMATEEEDREHFPGTTATTTGTTRTTGQTYQRK
AAY84145	163	Catharanthus roseus	MASHEQSYKAGEAKGQAQEKTGQMMGDVKEKTQQAKDKASETAQSAQGRAQEKKDQTGSYVSDKAGAAKDKLSETTQSAKERASGAAEATKQKASEMAQSGKETAEAGKEKTGGFLQKTGEQVKGMAQGAADAVKHTFGMAESEEGFENKGGAAEATGRKRIT
ABA26579	468	Phaseolus vulgaris	MASRQHEERAEAASKIAAKELEQANRERDREDVGVVDQLNNEEKRGVIGSMLRAVQEAVVGKKDSVPAKSCTTEVIHDVNIKPDDVTTGEVRDISVAKSPGIYDSPATDETGSKVGEYADCASQKAKEAKDAAMAKAGDYADYASQKAKEAKDKTLEKGGEYKDYAAEKAKEGKDATVNKLGEYKDYTAEKTKEGKDTAMEKLGELKDSATEAAKKAVEYLSGKTEETKEKVSESAVIAKNKAAETAETAKDRAAEMKDAAKDKAAEAAEATKNKTAETTEAAKNKGRGMKDKAAETAEAIKNKTAEMTEAAKKKAAETADATKNKTAETTEAAKNKAAEMRDKTWDATEAAKNKTWEATEAAKNRTAEMKDKAAETTEAAKQKTAQARDKTKGNVRGE…
ABD28561	199	Medicago truncatula	MASFTLITSLPKFGSAAATIARARPWNSRVFAAASPRLIQVPKSHNEDGSITTDGIKQGAGVSETVSNSLNESAHEKAYSTGHHVANQTKDAANKASAATQNIAEKAKQTMQEAWDSTKNKANNAADSVKQTCADGKAEVEAKADRAAENVKQTCADGKAEAEARADSVSDKVSEKTKQSAEYVKDNAEAVRRNMNKKN
ABD80469	115	Saccharophagus degradans 2-40	MRILTILSLTLIATFITACEKEAPKPTLSEKAATAAENAGEKLEDMGEAAGEKLNKAKEVAEEAMENAGEATEKAMDKAEDMAEDAKDKAAEISDASKAKMTEAKNKAEELLKKK
ABE65800	189	Arabidopsis thaliana	MSISGAVLSGLGPSFLISGGKRSGVGGGAMKVGRKNVIIAPQRKKSWVSAAVKGAGNSPNDPKWLDDASEKASGYVKEKGSEVGNVSAQKGQELQNQMERAKDYIFGKAGEAMDSVAENAKRASDFVTEKGKEVKEETTSRTDKAKDFIVEKAGDVKDTAMDMRNKTSKYVGDKATEAKEAILPPKTDA
ABF94178	400	Oryza sativa Japonica Group	MAIVSRSRRLAVTLLLLLFAVVAAAAVATKAEAGTEDAASKEDESWTGWAKEKITEGLGLKHHVADVDEEEDAARKAGHAAKSAQHTASEAGRQTSKKAGDAKEAAEATASGASSKAEQAKEKTKEAAKGAAGEATRRAEQAKHKTKEAAEAAGERGAEVHEQSKQGKAKVEETAKEKAGEGYDAAKDKAGKAQETLRQSTDAAKDKAGKAQETLRQSTDAARDKAGKAQETLRQSTDAAAEKAGAAKDSAWERTSSAKDAAAEKAGSAKDAAWEKTSSAKDAAAEKAGAAKDAAREKAEAAGEKARQSKEAAKGKAGAAKDAAWEKAEAAKDAAWETAEAAREKANEGYEKVKEKAKEKVEEVKERVTGADDAADHGKEKKHHHRHVDGKQKPRTVDEL
ABJ81963	102	Solibacter usitatus Ellin6076	MDKNGLSSFLLGLGVGVGIGMLFAPKSGQETRELIKNKAGESGEFLKQKAGETGEFVKQKGSELKDTASTWVDKGKEAVTRQKDTLNDAVEAGKQAYRDAVS
ABR74748	153	Actinobacillus succinogenes 130Z	MKKSLLATLVLGSLFAVTACDQANDNATEVKDEAAQTSQDMNQGMADSKDAMSEKAGEMKDAAMDKANEMKDAAMDKANEMKDAAVEKANEMKDSAVEKAGEMKDAAMDKAAEMKDAAESKATEMRETASDKMNKAADAVSEQSEEVKDTMSK
ABS85196	518	Hordeum vulgare	MASQQQSRKDAASKREEGQGGLGLEEIGKFRAEAQQHSADAIRAAQERYNQNLQHGGGARGAVTVTQAPGATVVSYQEHKAIPEGAQQGRAHGHGTNAPAGGTTASSRGTELQHGAKQEEGRGHGTGHKEHKGSAAVTRAADDKESAARGTNAPAGGTVASSRGAEKQHHTKQEEGRGHGAGHKEQKGSAAVTHATEDGGKEGHSARSAKDAAMHALGLTEDQTVGKGAGIKDAGAHGAHVHGHDAGHREQKGSDSAARTLGSTGDYVSAKGAEAKDAGAHGAQVTAEGTQEATATAAEYAKQAAAKAKEVTVSTGGTAAEYAKAAAEKAREAALAAGKTTAEYTQQAAVKGKDVTVSTGGTAAEYAKTAAEMAKDAALAAGKTTAEYTQQAAVKTKDV…
ABU62808	376	Adineta ricciae	MNKIISILCLILFVSASLAKQKSATEQAVDAAAELKDKVVETVKEAYDAAAPKVVEGAEALKDKTIDGAAFVKQKVGEAYENIAPKVVDGAEYVKDKAVDSATFVKDKATEAFDNLAPKVVEGAEALKDKTVDGAAFVKRKVGEAYENIAPQVVDGAAFVKEKAGEAYDNLAPKVAEGAEFVKDKAAEALDAIKPAVGGAFDTIKPKVEQAYETGSKLAGEYAEVAKDKLAKVAEDVKASAQNFADDAVKAAEQYAKDSAKRGEKLRDDAIELGKEKANEALKAAQQAGADAYEASLETAAGLPKKGRKLAEQAVELSRDKANEALKAGRHAGADALEAAQNYVKESRKQAAKKAKETAEEASEVAQKKKRQATEL
ABU62809	421	Adineta ricciae	MNKILSILCLILFVSASLAKQKSATEQAVDAAAELKDKVVETVKEAYDAAAPKVVEGAEALKDKTVDGAAFVKQKVGEAYENIAPKVVDGAEYVKDKAVDSATFVKDKATEAFDNLAPKVVEGAEALKDKTVDGAAFVKQKVGEAYENIAPKVVDGAEYVKDKAVDSATFVKDKATEAFDNLAPKVVEGAEALKDKTVDGAAFVKQKVGEAYENIAPKVAEGTEFVEDKAAEALDAIKPAVDGAFDTIKPKVEQAYETGSGKLAGEYAEVAKDKLAKVAEDVKASAQHFADDAVKAAEQYAKDGVKRGEKLRDDAIELGKEKANEALKAAQQAGADAYEASLETAAGLPKKGRKLAEQTVELSRDKANEALKAGRHAGADALEAAQNYVKESRKQAAKK…
ABU62810	376	Adineta ricciae	MNKIISILCLILFVSASLAKQKSATEQAVDAAAELKDKVVETVKEAYDAAAPKVVEGAEALKDKTIDGAAFVKQKVGEAYENIAPKVVDGAEYVKDKAVDSATFVKDKATEAFDNLAPKVVEGAEALKDKTVDGAAFVKRKVGEAYENIAPQVVDGAAFVKEKAGEAYDNLAPKVAEGAEFVKDKAAEALDAIKPAVDGAFDTIKPKVEQAYETGSKLAGEYAEVAKDKLAKVAEDVKASAQNFADDAVKAAEQYAKDSAKRGEKLRDDAIELGKEKANEALKAAQQAGADAYEASLETAAGLPKKGRKLAEQAVELSRDKANEALKAGRHAGADALEAAQNYVKESRKQAAKKAKETAEEASEVAQKKKRQATEL
ABU62811	420	Adineta ricciae	MNKILSILCLILFVSASLAKQKSATEQAVDAAAELKDKVVETVKEAYDAAAPKVVEGAEALKDKTVDGAAFVKQKVGEAYENIAPKVVDGAEYVKDKAVDSATFVKDKATEAFDNLAPKVVEGAEALKDKTVDGAAFVKQKVGEAYENIAPKVVDGAEYVKDKAVDSATFVKDKATEAFDNLAPKVVEGAEALKDKTVDGAAFVKQKVGEAYENIAPKVAEGTEFVKDKAAEALDAIKPAVDGAFDTIKPKVEQAYETGSKLAGEYAEVAKDKLAKVAEDVKASAQHFADDAVKAAEQYAKDGVKRGEKLRDDAIELGKEKANEALKAAQQAGADAYEASLETAAGLPKKGRKLAEQTVELSRDKANEALKAGRHAGADALEAAQNYVKESRKQAAKKA…
ACA47267	357	Artemia franciscana	MAEPEEPPGIYEKVKSAFVSAPDRAQEAYNQAYESARSVFDDAVRSARKMKNTAAEQAQGAYEGLKESPENLQRVTRDIYHQAQDTGKGAYETVAGSADDAYRRAQETAQAAQEQSKGFLNRVKDTLTAPFSSSSDQAKETYDRTKDEAQYRAQQAADAGQGFFGKVKDTITAPFTSGYDQTQEGYERARRSAEEAAQQAADQGQTLFERAKDTITSPFSSGSEQAQESFERAKRAAEEQVEQSKGMFQNIKGTITSPFNSAADTAKEAGQRAKKQAEEAADQSQGFMQKVKDTVASPFLSAGEESQEAIERTKREAEEARHQGEGFLHRVADTIMHPFQSSSEQVGEAADRIKRGA
ACA47268	364	Artemia franciscana	MPKAAAKGIGETVKADADVVEGMASTGYEKLKSAFGIASNKTKDAAENVAESARATKDYTVDSAKSAYDKTVDSTKSAYDKTTDSAKSVHDSTADTAKSAYNKATETLGSAYDKTKDTAQSTYDQVTGAAHSAYDKTAEATKSAYDKTADAAHSVYNKTGDAGKQAYDSTKEAARSTGKSISDAAYFTGKGAERQGDQVKSELPSYSPSSSGEKLAQHLVKSEKEGKKLTEEALKDRDLSQVPGFRSVKKAHEPDAKEDISAVDFASASPSQRKVADTEGVWSSPVDRQESRFFSDLAGKIGDMLGGGKINAIQTPEEMDHERLIHKSSQSQVAGNVPGRAKTAWTPEDRIILHQERFPKENPE
ACA49509	193	Artemia franciscana	MEAMSFVRSPVVLNLSKSLPRNQSPTYLNLRSKPSRVRFISAASQSEGRQQVSENTEQAKQKFSDVTNSVKHKTNEATDTASDKAHEGNAKAKQTYDDASGKANELKDKTQEGMENAREKTMEAGQEAKENTKAAGEKVADGVGNLGEKAKETVMGAGEKVKETAENIKDTVVGKSEDVKHDVEHESKKRDWN
ACG24861	205	Zea mays	MASRQQHPTSYHAGETKARAEEKTGQVMGAAQEKGREAKHKASDAADRAMGMGHDAREATREKARAAADRTMGMGHDAGETAKDRAYRAHDGAQQTGSYVAQTAEAARQKAAGAALYAKDTVVAGKDKTGALLQQAGEKVMSTAVGAKDTVVSTAVGAKDTVVSTAVGAKDAMMNSLGMAGEDKDGTTTTDAGKDTSTRKPGRDY
ACH89910	202	Hordeum vulgare subsp. vulgar	MASNQNQGSYHAGETKARTEEKTGQMMGATKDKAGQTTEATKQKAGETAEAAKQKAAEAKDKTAQTAQAAKDKTYETAQAAKERAAQGKDQTGSTLGEKTEAAKQKAAETTEAAKQKAAEATEAAKQKASDTAQYTKESAVAGKDKTGSVLQQAGETVVDAVVGAKDAVANTLGMGGDNTSATKDTTTGATVKDTTTTTRNH
ACH89911	214	Hordeum vulgare subsp. vulgar	MASNQNQGSYHAGETKARTEEKTGQMMGATKDKAGQTTEATKQKAGETAEATKQKTGETAEAAKQKAAEAKDKTAQTAQAAKDKTYETAQAAKERAAQGKDQTGSALGEKTEAAKQKAAETTEAAKQKAAEATEAAKQKASDTAQYTKESAVAGKDKTGSVLQQAGETVVNAVVGAKDAVANTLGMGGDNTSATKDTTTGATVKDTTTTTTRNH
ACH89913	212	Hordeum vulgare subsp. vulgar	MASNQNQGSYHAGETKARTEEKTGQMMGATKQKAGQTTEATKQKAGETAEATKQKTGETAEAAKQKATEAKDKTAQTAQAAKDKTYETAQAAKERAAQGKDQTGSALGEKTEAAKQKAAETTEAAKQKAAEATEAAKQKASDTAQYTKESAVAGKDKTGSVLQQAGETVVNAVVGAKDAVANTLGMGGDNTSATKDATTGATVKDTTTTRNH
ACJ39155	398	Brassica napus	MASEKQRKTERAEVAARLAAEDLHDINKHRDDDVALYKVTERTVEHPPEQERPGVIGSMFRAVQGTYEHARDAVVGKSHDAAVATSEGAKMASEKAAGAKDATLEKAKETADYTADEAKEAKDKTAEKMGEYKDYTVDKAVEAKDKTAEKAKETANYTADKAKEAKDKTAQKVGEYKDYTVDKAKEAKDYTAEKAIEAKDKTAEKAGEYKDYTVEKAAEGKDVGVSKLGELKDSAIDTAKRAMGFLSGKTEETKQKAIETKDSAKEKMEEAGEETRRKMEEKRLEGKELKYQAGEKAREASQKTRESTDSAAERAHETKDSAAVRGNEAKGTIFGALGNVTDAIKSKLTMPSDIVEETRAAREHGGTGRTVVEVKVEDIKPGKVATSLDEARKDEGEL
ACM16586	307	Artemia franciscana	MLSKRLIKSLSCVSRTELRAFSGTTSCCLQQKDLDKNKGDTPPPSREHEEQEGVFKRAMEKAKGEYDPEYPLSSSMKATKDVAKDVAEGAKEKVKSAYESIKESVSSTSSEAQNRGESMYGKTKETVSDTANKAKEKAESMYDTAKETAKSGADKLSWEDTKETYKEKAGEIKERIQDTAESMKERMGETGHNMKEKMQHTGQSMKEGMKESWESLKDTAKQTKEGAHDQWNTAKDKTKEVKDAASEKMSNSVDKTLKRGEKVSERVTEMYSGTKGDSKGGSGFNQITPEQTENMKGQQSASGAHER
ACR38896	103	Pellia endiviifolia (species B)	MSSDQLQGAKDTASRTAEETKQVGGEKAVQAQKNGQGLGETAQDKAGQAGDLMSEKWGQAKDGASDTAQAAQDKAVEGKENTGNVFQQAGSKITETFNNLTNN
ACV91270	221	Zizania latifolia	MASRQERASYRAGETKARAEEKTGQMTGATQEKARDAKDTVSDATGRAVDKGRGAADATKDKATDTAQSAADRAGQTGSYIGQTAEAAKQKTAGTAQYVKESAIAGKDKASAILQQTGEHVKSAAVGAKDAMMSTLGMAGDNNGSTAGAGAMQYVKESAIAGKDKASAILQQTGEHVKSAAVGAKDVVMSTLGMAGDNNGSTDAAAGKDASTYNPGGDNQS
ACV91271	203	Sorghum bicolor	MASHQDKASYQAGEAKARTEEKSGQAMGATKDTAQHAKETTKQKASDSDTGSYLGQKTEEAKHKAGQTTESTKQKAGQTTEAAKQKAAETTEATKQKAGETTEATKQKTAETTEATKQKAAEAMEATKQKAAEAGQYAKETVVSGKDKSAGVIQQATEQVKSAAAGAKDAVMNTLGMGGDNNSKQSDTNTDSSKDSSTITRDH
ADC55280	195	Ampelocalamus calcareus	MSSNQDQASYRAGETKARTEEKAGHAMGVTKDKAYEAKDRASDAAGTAAGEGHDAKEATKGKAYEAKDKASETAQAAKDRACEGKDQTGSFLGQKTEAAKQKASETTEATKQKASETAEAAKQKTSDAAQYTKDSAVAGKDKTGSVLQQAGEQVKSAAVGAKDAVMNTLGMGGDEGNADSTTKDTSTTETTTGGR
ADD91460	231	Adineta vaga	MNKFLSILCLVLCISATFAKQSATEQAVNAAADLKDKVKDAASAAYDAASPKVAEGAEFIKDKAEQAYETGSKVAGEYADVAKEKLAKVADDVKASAQNFANDASKTGQEYAQEGLKQGQKLGEQAFEVGKDKANEALKAAQKSGADAYEAALEYGADGVKRAKQLPEQTVELSRDKANEALKAARHAAGDSIDSATEYVQETRKQASKKAKETTEEASEKAQKAKRNADL
ADD91471	354	Adineta vaga	MNKFLTILCLTLFISASLAKQKSATEQAADTAAELKDKVVETVKDAYDAAAPKVVEGAEYVKDKTVDGAAFVKQKVGEAYENIAPKVVEGAEFVKDKANEAYENLGPKVVEGAEFVKDKAVDSANFVKDKANEAYENLAPKVAEGAAFIKERAGEAYDNLAPKVAEGAEYVKDKAAEAYDAIKPTVDEAYKTGGKLAGEYAEAAKEKLAKVAEDVKASAQHFAEDTVKAAEQYAKDGVKQGEKLRDDAIELGKDKANEALKAAQKASADAYEASLETAAGLPKKGRKLAEQTVELSRDKANEALKAGRHAGSDALEAAQNYVKESKKQAAKKAKETAEEASETAQKKKRQATEL
ADD91479	354	Adineta vaga	MNKFLTILCLTLFISASLAKQKSATEQAADTAAELKDKVVETVKDAYDAAAPKVVEGAEYVKDKTVDGAAFVKQKVGEAYENIAPKVAEGAEFVKDKANEAYENLGPKVVEGAEFVKDKAVDSANFVKDKANEAYENLAPKVAEGAAFIKDRAGEAYDTLAPKVAEGAEYVKDKAAEAYDAIKPTVDEAYKTGGKLAGEYAEAAKEKLAKVAEDVKASAQHFAEDTVKAAEQYAKDGVKQGEKLRDDAIELGKDKANEALKAAQKASADAYEASLETAAGLPKKGRKLAEQTVELSRDKANEALKAGRHAGSDALEAAQNYVKESKKQAAKKAKETAEEASETAQKKKRQATEL
ADE05593	613	Brachionus plicatilis	MSHKTEQPVIPPETRERMKGSKEMLKEDLSKAGSDISEKSSKVGERTTEYAQRGTQDVKDIGSSLREKLSGYAEAAKEKLSEMTHGVKEKTGEYAESAKETGQAAREKIGEMGQGAKEKAGEYVEGAKETGQAAKERMENIAQGIREKAGEYAESTKETGQAAREKIGEMGQGAKEKAGEYVEGAKETGQAAREKIGGIAQGAKEKTGEYVEGAKETGQAAKERMENIAQGIREKAGEYAESTKETGQAAREKIGEMGQGAKEKAGEYVEGAKEMSHQARERAGEYVQSAKETAEQARQRLSEMGQSAREKAGEYLGGAREKAGEFGENVKEAGEQGKEKVSSMGQTAQEKAEEYTQKAKETGQAAREKMGEMGQGAKEKASSMSQTAQEKAEEYTQKA…
ADF36676	183	Pogonatherum paniceum	MASHQDKASYQAGETKARTEEKAGQAMGATKETAQHAKDATKQKASDTGSYLGQKTEEAKQKAGQTTEATKQKAGETTKATKQKTEEAKQKTGETTEAAKQKAAEAMEATKQKAAEAGRYAKETVVSGKEKSGGVIQQATEQVKSAAAGAKDAMMNTLGMGGDNNNKQSDTNTNKDSTITGDH
ADF36677	142	Pogonatherum paniceum	MASHQDKASYLGQKTEEAKQKAGQTTEATKQKAGETTKATKQKTEEAKQKTGETTEAAKQKAAEAMEATKQKAAEAGRYAKETVVSGKEKSGGVIQQATEQVKSAAAGAKDAMMNTLGMGGDNNNKQSDTNTNKDSTITGDH
ADF36678	216	Pogonatherum paniceum	MASHQDKASYQAGETKARTEEKAGQAMGATKETAQHAKDATKQKASDTGSYLGQKTEEAKQKAGQTTEATKQKAGETTKATKQKTEEAKQKTGETTEAAKQKAAEAMEATKQKAAEAGRYAKETVVSGKEKSGGVIQQVWLVEQSHTCLRIKLNSTAGCSRLLLHCASIFQATEQVKSAAAGAKDAMMNTLGMGGDNNNKQSDTNTNKDSTITGDH
ADF36679	183	Pogonatherum paniceum	MASHQDKASYQAGETKARTEEKAGQAMGATKETAQHAKDATKQKASDTGSYLGQKTEEAKQKAGQTTEATKQKAGETTKATKQKTEEAKQKTGETTEAAKQKAAEAMEATKQKAAEAGQYAKETVVSGKEKSGGVIQQATEQVKSAAAGAKDAMMNTLGMGGDNNNKQSDTNTNKDSTITGDH
ADF36680	142	Pogonatherum paniceum	MASHQDKASYLGQKTEEAKQKAGQTTEATKQKAGETTKATKQKTEEAKQKTGETTEAAKQKAAEAMEATKQKAAEAGQYAKETVVSGKEKSGGVIQQATEQVKSAAAGAKDAMMNTLGMGGDNNNKQSDTNTNKDSTITGDH
ADF36681	216	Pogonatherum paniceum	MASHQDKASYQAGETKARTEEKAGQAMGATKETAQHAKDATKQKASDTGSYLGQKTEEAKQKAGQTTEAMKQKAGETTKATKQKTEEAKQKTGETTEAAKQKAAEAMEATKQKAAEAGQYAKETVVSGKEKSGGVIQQVWLVEQSHTCLRIKLNSTAGCSWLLLHCASIFQATEQVKSAAAGAKDAMMNTLGMGGDNNNKQSDTNTNKDSTITGDH
ADN34043	348	Cucumis melo subsp. melo	MPSSSIRVYRRRISLPAVAMAVTAVLLVFMVTICWSGSVGHMPSTEEDARDYHEMKSKVAAKDDKKEKDQTAETWTEWAKEKITGGLGLKNEREEDQDDDGGVKKVTDFTSDSALKAKDKIQNVASGVGQYGTEKAEEVKGMAAEKAGEAKDKAAKVGTKTTEAAEKAKEKAYNAAKETKDKVTSLKNKAVETSGEATEKAKEVGNEAKKKTEETAEEAKERASTGAKEVEERAGEMKEKAKVKEKEAKERASTGAKEVEERAGEMKEKAKVKEKEAKERAEEEAGRAEEVAEKGKRWAKEGFEAAKGKAEEVVGAAKEKIGEQYEAAKKKSQRIKDDVVRSEVEDEL
ADQ91835	154	Arachis hypogaea	MASHDQSFRAGEAKGQTQEKTNQMMSNVGDKAQAVKDKTAQEAHSAWDKTAQTAQAAKDKTQQAAQTARDRSSETAQNTRAKAQNTAGATRDKASEMGQATRESAQSGKDNAGGFLQQTGEKVKGMAQGAADAVKHTFGMAPHEDEHEHPRRDV
ADQ91836	71	Arachis hypogaea	MASHDQSFKAGEAKGQTQEKTNQMMRNIGDKAQSAKDKTAQTAQAAKDKTQQAAQAAKERTTGDNVKSTQS
ADQ91838	200	Arachis hypogaea	MASIFITRNAMAAMFITRTTLFRCYTKSSSLSLRFSHRPSSRIVFASASNNYSDWRNAAEGPGERSRSDNWSYDGTKARREAEESAERARETMKEGVDRAKEGAQEMKERTKEYAHEAKEKTKEGAEDAQDAAARMAETTKNAAERSGETLRNVGEKAKETVQGAWEATKDTTKKIKDTVVGKNYDDDHDDDERSAWCVG
ADW41578	189	Triticum aestivum	MSGWFQEKSGDATKTASETGQTIQDRAVEAKDQTGAFLGEKSEAVTKAASETTEAAKKMGGEAMGKASETVEAGKDHAVEGKDQTGSFFGDKTDAVKKTATETADATKEKSTEAAQHVQDTAAQYTKDTPVAPKENVFQQAGGNMVGAATSRVQGSCGGGATSFPLLRRSRVWPSRGERLSPSSSREPP
ADY17817	156	Vitis amurensis	MASPDQSYKAGETKAHAQEKTDQAMAKGREASEVVKEKAQGAKDKTAETAQHAKDKTADTAQQAKGRTQESKDQSGGYLSEKAGAAKEKALGATEATKEKASEMVESGRETAEAGKDKTGGILQTTGERVKDMAQGAADAVKQTFGMAGNEDRPKE
AEA72439	90	Chimonanthus praecox	MSNISHKAGETKGQAQEKTSQMVDSAKNTVNAACDKASDTAQSTRDSAQKTGDSSAGFLQQTGEQARNMAQGAVDSVKNAVNKVKGPNEK
AEJ20968	151	Caragana jubata	MASLNQNFNAGENKGQTEEKTKQVLGNISDKAIAAKDTTQEATQAAIDKTQETTKAGWEVAQGKAGQVKEKGLEASQSVKDVTQEKTSQAKEKGSEVGQSVKETTESSGKDNTGGFLQQTGETIKGAALSATEAVKQTFGIAQNDEHNKKP
AEJ88291	209	Agropyron cristatum	MASNQNQASYDAGETKARTEGKTGQMMGATKDKAGQTTEATKQKTGETAEVTKQKAAEAKDKTAQTAQAAKDKTYETAQAAKERAAQGKDQTGSTLGEKTEAAKQKAAETTEAAKQKTAEATEAAKQKASETAQYTKESGVAGKDKTGSVLQQAGETVANAVVGAKDAVVNTLGMGGDNATKDTTTGATTTKDTTTGATTKDTTTTRNH
AET97664	261	Camellia sinensis	MKMEMGKRTELCGGLIVRRELVILLLVVAAAVVVGSSGNLVEDEYVKEGKGKGKVIKDKAEEKAAEIGREAKEASESWAEWTKDKITKGLGFKAAEEAKDDTDTDTDTDTDTDTDTDTDMHTKDEISGAGQYSADESGEVKNEEAAEEEKSSNKIGEDAKDKAYQAAQEAKEQLSQKAHETYHKAEEAKERAPRKAKEKAKEGFETAKTKAEETLESAKETIASNYETAKKKSKDLKDSLNLDGGKGGREGVGPPPRDEEF
AEY78063	188	Deschampsia antarctica	MASNQNQASYTAGETKGRAEEKTGQMMGATKDKAGHATEATKQKTGQTTEAAKQKSDETTEVAKQKAGEAKDKTAQTAQAAKDKTAETAQAAKDKTVQSKDQTGSFLGEKTEAAKQKASETAQYTQESAVAAKDKTGGVLQQAGETVKNVVVGAKDAVASTLGMGGDNTTETGKNHTTGTTGNVTRDH
AF2550521	179	Triticum aestivum	MASNQNQASYAAGETKARTEEKTGQMVGATKDKAGQATEATKQKAVETAGATKQKAGEAKDKTAQTAQAAKDRAAESKDQTGSFLGEKTEAAKQKAAETAEAAKQKASEAAQYAQERSSDAAQYTKESAVAGKDKTGSVLQQAGETVVGAVVGAKDAVANTLGMGGDNATTKDTTTRNH
AF2550531	166	Triticum aestivum	MSGWFQEKSGDATKTASETGQTIQDRAVEAKDQTGAFLGEKSEAVTKAASETTEAAKKMGGEAMGKASETVEAGKDHAVEGKDQAGSFYGDKTDAVKKTATETADATKEKSTEAAQHVQDTAAQYTKDTPVAPKENVFQQAGGNMVGAATDAKDAVMNTLGMGGDK
AF3087361	159	Daucus carota	MASHQDTSYKAGEAKGHAQEKTGQMADTIKDKAQAAKDKASELAGTARDRTAESKDQTGSYVSDKASAARDKSCETGQAAKEKTGGVVEATKEKASQMGESAKETAQAGKEKTGGVISSAAEQVKGMAQGATEAVKNTFGMGGGNEEKSTTTTRTTRSD
AFG33214	232	Malus domestica	MANYGSTPEKTNENYGNPTYNGSAGAGRTDELGNVVQHGRTDTGYGTAHAKPGDEVIVGRHGGPAVLQRSGSSSSSEDDGLGGRRKKGLKEKIKEKLPGGGNKDDQYTHGTQTTAPYGGGTTYTGEGEHHQKRGVMDKVKEKLPGGGNKDDQYSHGTQTATPYGGGTTYAGEGERDQKKGVMDKVKEQLPGGASKDDQYSHAKPWDHLCRRRRAPPEKGCDGQGKGEAARRC
AFM82503	166	Nicotiana tabacum	MASHEQSYRAGETKGRTQEKVGQTMESMKDKAQAAKDKTSETAHSAKGTAHDKTGTAKYKAADAAQETDEKARGAVQATKEKASGAAQATKEKASGAAKATKEKASEMMESAKETAQAGQEKTGGILQKTGEQVKSMAQGAADAVKHTFGMADTDEDPTATKSREL
AFO85388	203	Sorghum bicolor	MASHQDKASYQAGETKARTEEKTGQAMGATKDTAQHAKETTKQKASDSDTGSYLGQKTEEAKHKAGQTTESTKQKAGQTTEAAKQKAAETTEATKQKAGETTEATKQKTAETTEATKQKAAEAMEATKQKAAEAGQYAKETVVSGKDKSAGVIQQATEQVKSAAAGAKDAVMNTLGMGGDNNSKQSDTNTDSSKDSSTITRDH
AGH20615	198	Macrotyloma uniflorum	MSQYQNQYGAQSGMTDEYGNPVKQVDQFGNPVSAGGFAGEARRQHLGTTAGVTGQGHRHGQQQRGVDQTTGYRTHTGGVGRYGTKAEYGSSNTGSGYGTGTGYGGSGSNGYVREEHQGDKKRVMDKIKDKIPGTEQSRTNTHGTGYRSTVQGYVREQLRVHHGDELRVDHGDELHGEKQGIMYKIKDKLPRTGACNGH
AGV21052	475	Eriobotrya japonica	MANYGSTPQKTTEEYNGNPIYNSGAGAGRTHEFGNAVQHGRTDTGYGTAHAKTGDEGIVGHHGGPAVLQRSGSSSSSEDDGLGGRRKKGLKEKIKENLPGGGNKDDQYTHGTQTTTPYGGGTTYTGEGELHQKRGVMDKIKEQLPGGGNKDDHYSHATPTTAAHYGGGTTYAGEGEHHQEKGVMDKVKEKLPGGASKDDQYSHAKPTTGAHYDGGTTYAGEGEHHQKKGVMDKVKEKLPGGASKDDQYSHAKPTTGAHYGGGTTYAEEGEHHQKKGVMDKVKEKLPGGASKDDQYSHAKPTTGAHYGGGTTYAEEGEHYQKKGVMDKVKEKLPGGASKDDQYSHAKPTTGAHYGGGTTYAGEGEHHQEKGVMDKIKDKLPCGGSKDDQYSDARPTTGAH…
AGV21054	284	Eriobotrya japonica	MAEEYNKSQEHEYERKTGDYEEGSGAGETKDRGLFDFLGKKAEEKPTSYQHEEKPASYQEEEVIVTEFDEKAKISDHHEAPAPDQYTSSYSKVEEEEDKEKKHENLLQKLHRSNSSSSSSSDEEEDEEKKKRKEKKGLKDKIKEKVSGDDHKEEGYHKEDTAVPVEKVYEEEHHHQAPAPVVHHEEPTDYPTEEKKGFLEKIKEKLPGHKKTEEVPVAAASYEQQSHDHHAAEPPVVASYEAGEEPKEKKGIMEKIKEKLPGYHSKTEEDHKDIKEKEKDTPSY
AHA94646	203	Sorghum bicolor	MASHQDKASYQAGETKARTEEKSGQAMGATKDTAQHAKETTKQKASDSDTGSYLGQKTEEAKHKAGQTTESTKQKAGQTTEAAKQKAAETTEATKQKAGETTEATKQKTAETTEATKQKAAEAMEATKQKAAEAGQYAKETVVSGKDKSAGVIQQATEQVKSAAAGAKDAVMNTLGMGGDNNSKQSDTNTDSSKDSSTITRDH
AHJ78644	280	Tamarix hispida	MDIAKQTKDATADTAKQARDKTMEKAGEYKDYAAAKAGQAKDATVDAAVQAKDATVDKTVQAKDTTAGKLTELKESATDTARKALSYLTGKKDEAKEKVSETAGAMEEDASEAVQVTKEKASDMTGAAKQKDWDAKERAAGTGEAAMGKWRETEESARQRMERAKLDEERGQKTWDRENEAERLAREAAAQSESGNGGLLGALGGVAEAIVSKLTPSEMSELEHGEKREEKVVVSVEETRPGAAADLLKAADELSSQSFNDPGKMGGEGTGRYGRDASRR
AHZ35570	180	Triticum aestivum	MASNQNQASYAAGETKARTEEKTGQMMDKAGQATEATKQKAGETAEATKQKAGEAKDKTAQTAQAAKDRAAESKDQTGSFLGEKTEAAKQKAAEATEAAKQKTSETAQYAQERSSDAAQYTKESAVAGKDKTSGVLQQASETEVNAVVGAKDAVANTLGMGGDNTNTAKDTTTEKITRDH
AIL24127	267	Tamarix hispida	MARYAVAAALLVLTAVTLVVNGYEKTAEEGTGQSIIFDETEEARHEGAGDAKQGKDGSAESWTGWAKDKIQGLGLKLDDSKQDSVVDQTIDHVKDGVGKAQKIMSETGRSASIKAGEYKDAAAGKTSEAEQTVSNKAGRATEKVKETACDAACKAKQKAAEGASETASEASKKAAGAKDVAMDKATEAKDKAYEGAEYAKLKAEETKDAAVDKAKEGYETAKKKAGETVEGAKDTVYSNYDAANHKTQEMKGKVVDNRIGGGRDEEL
AIL47746	137	Elizabethkingia anophelis NUHP1	MKKTILGVAVFSALALTSCKKETTSTETKSTDSGTVTTTTTTETTVDTTKVKQEAQKAEEKVENAANKTGDAIKDAANKTGDAVKDAANKTGDAVKDAAHKTGDAVDKAGKDIKQGAQKAGDKIDRAATAAKEELKK
AKP24036	163	Triticum aestivum	MASNQNQASYMAGETKARTEEKTGQMMDKAGQATEATKQKAGETAEATKQKAGEAKDKTAQTAQAAKDRAAESKDQTGSFLGEKTEAAKQKASETAQYAQDRSSDAAQYTKESAVAGKDKTGSVLQQAGETVVSAVVGAKDAVANTLGMGGDNTTKDTTTRNH
ALM88400	271	Kosteletzkya virginica	METMQGKEKRAAAARQAPDELRDANNRERDGAKRVVYKEEWDQPLQQERPGVIGSMLRAFGVRHAKDVVGSKSQEQEEEFSRDTAGRATDKTWEMKDAARDKAGEFKDCAADRAKEAKDTTKQKASEYTDYTTQKAKETKDSVTGKASEYGDYASQKAKEAKDSVAGKASEYKDYAAEKAKNAKEKVAEGTEYAAEKAKEGRDTTAGKMKEYADYTADKANEGKDSSASKLGELKDSAAGAARKAMDFISGKTKQTASETADKTKVMDESR
AMV39260	82	Planctomyces sp. SH-PL62	MAESYSDKAKDAAQNAVDKAKEAGQAAADKAQELGRDAKDKAKEVGDAVSEKAGEVKDWAKDKAHQAGEKIEEAGESIQRNT
ANB44749	189	Triticum aestivum	MASNQNQASYAAGETKARTEEKTGQMVGATKDKAGQATEATKQKAGETAGATKQKAGETAGATKQKAGEAKDKTAQTAQAAKDRAAESKDQTGSFLGEKTEAAKQKAAETAEAAKQKASEAAQYAQERSSDAAQYTKESAVAGKDKTGSVLQQAGETVVGAVVGAKDAVANTLGMGGDNATKDTTTRNH
AOV81545	364	Artemia sinica	MPKAAAKGIGETVKADADVVAGIASTGYEKLKSAFGIASNKTKDAAENVAESARATKDYTADSAKSAYDKTIDSTKSAYDKTTDSAKSVYDSTANTAKSAYNKATETLGSAYDKTKDTAQSTYDQVTGTAHSAYDKTAEATQSAYDKTADAAHSLYNKTGDAGKHAYDSTKEAAKSTGKSISDAAYSAKNGAERQEDQVKPKLPSYSPSSSGEKLAQHLVKSEKEGKKLTEEALKDRDLSQVPGFRNVKKAHEPDAKGGISTVDLASESPSQRKVADTEGVWSSPVDREESGFFSDLAGKIGDMLGGGKINAVQAPEEMDHERLIHKSSRSQVAGNVPGRAKTAWTPEDRIILHQERFPKENPE
APO15551	299	Arachis hypogaea	MASRMVMVMVMVAVVLACGVECTTKEEGVDYQKAKAKTTETENKAAETAKEGKEATESWTGWAKDKITETLGFKHPDEYAGETAQRTKEYTGDAAQKTKDYTGSAAEKAKEYGDDAAHKTKDYAGSAAEKAKDYGGDAAEKAKEYAGSAAQKAKEYGGDAAQKSKEYASDAAQKTKEKVQDYASGAGEYSAEKAREMKDMAAEKASDLANAAKEKAQYIKNVATSTAGSAKDKASESIDDAKDRAAERVEEANQKAKKEAEESERETNEQMEWVKEKAKEGYDAAKDKLGAGQRRDSEL
APU66352	215	Oryza nivara	MASQQERASYHAGETKARAEEKTGRMMGTAQEKAREAKDTASDAAGRAMGRGHGAKEATKEKAYETKDATKEKAYEAKDAASDATGRAMDKGRGAAGATRDKAYDAKDRAADTAQSAADRARDGAGQTGSYIGQTAEAAKQKAAGAAQYAKETAIAGKDKTGAVLQQAGEQVKSVAVGAKDAVMYTLGMSGDNKNNAAAGKDTSTYKPETGSDYQ
APU66353	215	Oryza sativa Indica Group	MASQQERASYHAGETKARAEEKTGRMMGTAQEKAREAKDTASDAAGRAMGRGHGAKEATKEKAYETKDATKEKAYEAKDAASDATGRAMDKGRGAAGATRDKAYDAKDRAADTAQSAADRARDGAGQTGSYIGQTAEAAKQKAAGAAQYAKETAIAGKDKTGAVLQQAGEHVKSVAVGAKDAVMYTLGMSGDNKNNAAAGKDTSTYKPGTGSDYQ
AQA28559	215	Oryza sativa Indica Group	MASQQERASYHAGETKARAEEKTGRMMGTAQEKAREAKDTASDAAGRAMGRGHGAKEATKEKAYETKDATKEKAYEAKDAASDATGRAMDKGRGAAGATRDKAYDAKDRAADTAQSAADRARDGAGQTGSYIGQTAEAAKQKAAGAAQYAKETAIAGKDKTGAVLQQAGEQVKSVAVGAKDAVMYTLGMSGDNKNNAAAGKDTSTYKPGTGSDYQ
AQM73729	202	Festuca arundinacea	MASHQDQASYTAGETKGRTEEKTGQMMGATKDKAGHATEAAKQKTGETTEAAKQKAAEATEAAKQKAAEAKDKTAQTAQAAKEKTAQTAQAAKEKTVESKDQTGSFLGEKTEAAKQKAAEATEAAKQKASDTAQYTKESAVAGKDKTGSVLQQAGETVVNAVVGAKDAVANTLGMGGDNTSATKDTTTGATVKDTTTTTRNH
AQM73730	213	Festuca arundinacea	MASHQDQASYTAGETKGRTEEKTGQMMGATKDKAGHATEATKQKTGETTEAAKQKTGQTTEAAKQKAAEAKDKTAKTAQAAKEKTAQTAQAAKEKTVESKDQTGSYLGEKTEAAKQKAADATEAAKQKAAEATEAAKQKASETAQYTKESAVTGKDKTGSVLQQAGETVVNAVVGAKDAVANTLGMGGDNTITTKDNTTGATTKDTTTTTRNH
AQM73731	213	Festuca arundinacea	MASHQDQASYTAGETKGRTEEKTGQMMGATKDKAGHATEATKQKTGETTEAAKQKTGQTTEAAKQKAAEAKDKTAKTAQAAKEKTAQTAQAAKEKTVESKDQTGSYLGEKTEAAKQKAADATEAAKQKAAEATEAAKQKASETAQYTKESAVAGKDKTGSVLQQAGETVVNAVVGAKDAVANTLGMGGDNTNTTKDNTTGATTKDTTTTTRNH
BAA11017	448	Arabidopsis thaliana	MASDKQKAERAEVAARLAAEDLHDINKSGGADVTMYKVTERTTEHPPEQDRPGVIGSVFRAVQGTYEHARDAVVGKTHEAAESTKEGAQIASEKAVGAKDATVEKAKETADYTAEKVGEYKDYTVDKAKEAKDTTAEKAKETANYTADKAVEAKDKTAEKIGEYKDYAVDKAVEAKDKTAEKAKETSNYTADKAKEAKDKTAEKVGEYKDYTVDKAVEARDYTAEKAIEAKDKTAEKTGEYKDYTVEKATEGKDVTVSKLGELKDSAVETAKRAMGFLSGKTEEAKGKAVETKDTAKENMEKAGEVTRQKMEEMRLEGKELKEEAGAKAQEASQKTRESTESGAQKAEETKDSPAVRGNEAKGTIFGALGNVTEAIKSKLTMPSDIVEETRAAREHGGT…
BAA88233	104	Chlorella vulgaris	MAGNKPITEQISDAVGAAGQKVGETFEAAKAQAASLTGTAEQKATEAKHDANRQGGGVVDDIKGAAAEAQHRAGETAEKAKHNVQEGWTETKHKVDEARPNATR
BAB02041	287	Arabidopsis thaliana	MVSLVLMAIATMCCVQATIEEEAAKDESWTDWAKEKIGLKHEDNIQPTHTTTTVQDDAWRASQKAEDAKEAAKRKAEEAVGAAKEKAGSAYETAKSKVEEGLASVKDKASQSYDSAGQVKDDVSHKSKQVKDSLSGDENDESWTGWAKEKIGIKNEDINSPNLGETVSEKAKEAKEAAKRKAGDAKEKLAETVETAKEKASDMTSAAKEKAEKLKEEAERESKSAKEKIKESYETAKSKADETLESAKDKASQSYDSAARKSEEAKDTVSHKSKRVKESLTDDDAEL
BAB10116	331	Arabidopsis thaliana	MAAMQLTRTVFFGISKAFPKSQAPRTLAVAIGRKSSRVFFASSVNHSKGRYDPVEKARDSRADLAYDSKKWREESGEYAEAGKGKAHKTKEEAKDKAYDMKERTKDYAEQTKNKVNEGASRAADKAYETKEKAKDKAYDVKEKTKDYAEEAKDKVNEGASRAADKAYETKEKAKDKAYDVKEKTKDFAEETKEKVNEGASRAADKAYDVKEKTKNYAEQTKDKVNEGASRAADKAEETKDKAKDYAEDSKEKAEDMAHGFKEKAQDIGEKTMDTVKDVWETAKSTAQKVTEAVVGSGEEADKARDDVDKGLEDLSKKAKENRNKDDDFKRF
BAB88877	226	Brassica napus	MASNQQSYKAGETKRKTQEKTGQAMGAMRDKAEEGKDKTSQTAQKAQQKAQETAQAAKDKTSQAAQTTQQKAQETAQAAKDKTSQAAQTTQQKAHETTQSSKEKTSQAAQTAQEKARETKDKTGSYLSETGEAVKQKAQDAAQYTKETAQNAAQYTKETAEAGKDKTGGFLSQTGEHVKQMAMGAADAVKHTFGMATEEEDREHYPGTTTCTTQSTDPTRHTYERK
BAB88878	226	Brassica rapa	MASNQQSYKAGETKSKTQEKTGQTMGAMRDKAEEGKNKTSQTAQTALQKAHETTQAAKDKTSQAAQTTQQKSQETAQAAKDKTSQAAQTTQQKAHETTQSAKEKTSQTAQTAQEKARETKDKTGSLLSETGEAVKQKAQDAAQYTKETAQNAAQYTKENAEAGRDKTGGFLSQTGEHVKQMAMGAADAVKHTFGMATEEEDREHYPGTTTGTTRSTDQTRHTYERK
BAC80266	169	Triticum aestivum	MASNQNQASYAAGETKARTEEKTGQMMDKAGQATEATKQKAGEAKDKTAQTAQAAKDRAAESKDQTGSFLGEKTEAAKQKTAEATDAAKQKASETAQYAQERSSDAAQYTKESAVAGKDKTGSVLQQAGETVVSAVVGAKDAVANTLGMGGDNTNTAKDSTTEKITRDH
BAD19162	471	Oryza sativa Japonica Group	MASQQQQKQPRKAKQKEGEGHSAEEAAGLEEIGRYRAQAQQNSMDAIRDAEERYAKANREHGGATRAPGATVVSCVERKKEQPPPPPQHGKKHEAAEEGHGGGKAETGGQEGVTAKNRGEGRQQHGEPDAAGAAAREKSAGATHGAKQAGSTAATRAADYAAAKGTEAKDAGAHAAQAATEKAKVAAGTATDYARQAAAKAKDVTLSTGGTAAEKTKDVALSTGGTASEYAKQAAVKGKDVTLSAGETAAEHAKAAAEKARDAAVAAGRTTAEYTQQAAVKAKDVTLSTGATVAQKAKEVTADTAHKVAEYAREKAEQGKEAAARAADGAEEPSSGTADKAGDMAGQTKDTTSDTTGGMAHKAGAMAAQTKDTVKDAAAAMAQKTSDTIAQAGHGAGEA…
BAD22766	183	Bromus inermis	MASNQDKASYHAGEAKARTEEKAGQVTGAAKDKACEAKDRASDAAGHATGKGQGAVEATKQKAGEAGQKTSETAQAAKDRAAEGKDQAGSYLGQTAEAAKEKASQATGYTQDRAADAAQYTKDSAVAGKDKTGSVLAQAGEQVKNVVVGAKDAVANTLGMGGDNNTSSTKDSSTTETITKNHH
BAD22767	170	Bromus inermis	MASNQNQASYKAGETKARTEEKTGQMMGATKDKAGQTTEATKQKAGETAEVTKQKAAEAKDKTAQTAQAAKEKTYETTQAAKERAALSKDQTGSVLGEKTEAAKQKAAETTEAAKQKASETAQYAQERSSDAAQYTKESAVAGKDKNRRRPAAGRRDGEKRGRGCQGRRG
BAD43695	342	Arabidopsis thaliana	MAAMQLTRTVFFGISKAFPKSQAPRTLAVAIGRKSSRVFFASSVNHSKGRYDPVEKARDSRADLAYDSKKWREESGEYAEAGKGKAHKTKEEAKDKAYDMKERTKDYAEQTKNKVNEGASRAADKAYETKEKAKDKAYDVKEKTKDYAEEAKDKVNEGASRAADKAYETKEKAKDKAYDVKEKTKDFAEETKEKVNEGASRAADKAYETKEKAKDKAYDVKEKTKNYAEQTKDKVNEGASRAADKAEETKDKAKDYAEDSKEKAEDMAHGFKEKAQDIGEKTMDTVKDVWETAKSTAQKVTEAVVGSGEEADKARDDVDKGLEDLSKKAKENRNKDDDFKRF
BAE92616	742	Polypedilum vanderplanki	MVLGSILRVDTCLCCFRIESGGIFVGAFGLFYAVIQIFAQICLMIYLMAVENFCPERFFAHDNRIDRQIRHDVANVTNMALENIQNVTNTDLTCTQINKIPVGLLLIIGIILNLISIIAHYRLVKGIEESNVHKFPLTLNYYKFWIGIKLILLAIFGVWTFFNSKMIWIAIVTLLLLLFDVYIYTIIDTLRFKYENHPPVNLLYTTLNSQKGNYREEDECNYCDETKSKFKEVKDAAGEKMENAKEKIIQVKEAAKDKIGHAVDVTTDKLGQAKDATAEKLVQAKDATAEKLGYAKDVTAEKLGLAAEKTKETLVDAKDTIVEAKDTTKEKLGHAADVTADKLGHAKDVTADKLGQAAEKTKETLVDAKDATKDKLVQAKDVTADKLGHAKDVTKDKLA…
BAE92617	180	Polypedilum vanderplanki	MKHDKGIIEEAKEKIIDVKDAAKEKVQNAAETVKKALTGNEHEMDEAKQTIKDKAYETKEAVKDKAHETKEAIKDKAYDAKETVKEKYENAKEKVKDAGDGIKDKYDATKEAARDTYEDAKKKVKGTDEEWKPMETKEEYLKDKYYKNNFNPIAIFESIMQPESSQMASLALNTLRRIPK
BAE92618	484	Polypedilum vanderplanki	MEKTLNEKTILQPKTVFNIDNFLGLFSLEAGGIFIGSVGLVWSIVQVFLHSASLLSMKYVDNFCPQWPKIFHYLTRFPQQAHQGIKNVTNMASEGYEVLKNKIPEGYEVLKDKLPDGYEALKDKIPETYETLKNKIPEGYEALKDKIPDGIKEAAQTAQETFMDTSGRVQEGIKEAAVKIKEGVRDASGRVQENLQDVTGKVQDKFNDVSGSIKDNLPNVAGRVQDKFNDVSGAIKDNLPDVAGRVKDNLSEVTGKVQDKFNDVSGSIKDNLPNVAGKVQEGYENIKNRAPETFHDAKNRLGDSYDDIKRRVGEKYYDVKDQAQGTFYDVKNKAGEKLQDVANEETCSEISKYSFGALMLFLIGANIVSIVAHYRLIKAVEESNASKLRLSLCYYKFFI…
BAE98422	456	Arabidopsis thaliana	MMERRRTALVLFVVVVVLTWQEGVLGKWLESTAKEKTGSWAGWVSDKITTGFGTKKEETGIYQKSKDEARKAAQAAENYAYDKANYVKDSAYDNAGYAKDFAENKAEYAKDFAYDKAGDAKNMAYENAGYAKDFAYDKAGDAKDMAYEKAGHAKDFAYDKAGNAKDMAYETAGYAKDFAYDKGGYAKDVAYDKAGNAKDMAYEKAGNAKDMAYEKAEHIKDFTYDKVGSAYGSAQSMMDSGYDKAGDAKDMAYEKAGIVKDMAYDKAGDAKDVAYEKAGIAKDMAYDKAGNAKDMAYDKVGSAYGSAQKAKDSGYEKAGEAKDYAYKKAGNAKDIAYEKAQDAKDFAYDKAGYGYDKAGDVIRMATDKSGEAYEGAKEKSKSAKDTAGEAMDDSIDYMK…
BAF79926	177	Triticum aestivum	MSGWFQEKSGEVVDVTQVKAGEAKKMASETGQSIQDRAVEAKDQTGSFLGEKSAAVTKAASETTEAAKKMGGEAMGKASETVEAGKDRAVEGKDQTGGFLSEKTEAVKKTATETTDAAKEKSTEAAQYVQDTAAQYTKDPPVAPKENVFQQAGGNMMGAATGAKDAVMNTLGMGGDK
BAF79927	169	Triticum aestivum	MASNQNQASYAAGETKARTEEKTGQMMDKAGQATEATKQKAGEAKDKTAQTAQAAKDRAAESKDQTGSFLGEKTEAAKQKTAEATDAAKQKASETAQYAQERSSDAAQYTKESAVAGKDKTGSVLQQAGETVVSAVVGAKDAVANTLGMGGDNTNTALDSTTEKITRDH
BAF79928	178	Triticum aestivum	MASNQHQASYAAGETKARTEEKTGQMVGATKDKAGQATEATKQKAGETAGATKQKAGEAKDKTAQTAQAAKDRAAESKDQTGSFLGEKTEAAKQKAAETAEAAKQKASEAAQYAQERSSDAAQYTKESAVAGKDMTGSVLQQAGETVVGAVVGAKDAVANTLGMGGDNATKDTTTRNH
BAH56960	275	Arabidopsis thaliana	MASGQREAERSAKAERAEAAASLAAEDLKDINKGDVTYKLTERTTTTEPERPGLIGSVMKAVQGTKDAVIGKSHDTAESTREGADIASEKAAGMRDTTGEVRDSTAQKTKETADYTADKAREAKDKTADKTKETADYAAEKAREAKDRTADKTKETAEYTAEKAREAKDKTADKLGEYKDYTAEKAKEAKDTTAEKLGEYKDYTVDKAKEAKDKTAEKAKETAEYTSDKARETKDKTAEKVGEYKDYTAEKAKETADKAREAKDKTAEKVGEKKL
BAJ78281	319	Marchantia polymorpha	MARPSTWILLVVVALLASTALVVRCEETIGQKVDAAKDAAANKVDEAKSTANEKASEATDAKDGAGKKVDEAKDTAGKKLGDAKDTASKKVDEAKDTAAQKAKETADKTTETSKDAAEKASQTAGATKESVEDATKAAQDTSGSYLEWAVEKVKNLAGTAQQMANDKYAEAKDAASTLSSESQKKAGDAADAVYATKDEASKKAGEATETTKEYAAKAGEHLAAAKDKVTDTAADATEYSKNKGGEVTDKSKKTAQETYDAAKNTVADKLKATQTAAGETSEEAKKDYETAKEKLSQTAGHLGQKVKDSADLEASHEEL
BAN67638	164	Polypedilum vanderplanki	MPKDKGIIEEATETIIVVKEAAKETVQNVAETVKKVLTGDTEQIDPSKRIVKEKTEEIKNAAEEIYEEALKTGKSPEEIAREKFEKAKEHAEKTAEEVKEKLKTPKGELNPSREEENFKKNKFYAFKSAQLLTPQRTVFESILEPSRSMKIFPAICLNLKKILK
BAN67646	325	Polypedilum vanderplanki	MNQDSKINIMGRDEFDKTRDQLKEATDNTFDSLKGARDLTHDTYHQTKENTKDNLQYAADKTGEKWEQGKDKAQGAWDATKDKMGDVADKTEEKWEQGKDKAQGAWDATKDKMGDVADKTEEKWEQGKDKAQGAWDATKDKVSEAADKTGEKWEEGKEKAQETWDATKDKVSEAADKTGEKMEEVKEEGKGILSAAGEKLVAAKDTVVDTLAAAKDTVVDTLAAAKDTVVETLTGAKDTTVEKATDAKDATAEYLGEKKEQMMGAKDATMDKMGEMKDATAEKLTNAKDSTAEYIGEKKEQIRGVKDGTVEKMLDAKTNTADYLK
CAA63006	225	Arabidopsis thaliana	MASNQQSYKAGETRGKAQEKTGQAMGTMRDKAEEGRDKTSQTAQTAQQKAHETAQSAKDKTSQTAQAAQQKAHETAQSAKEKTSQTAQTAQQKAHKTMQAAKEKTSQAGDNVREGKDKAGSYLSETGEAIKNKAQDAAQYTKETAQGAAQYTKEAAEAGRDKTGGFLSQTGEHVKQMAMGAADAVKHTFGMATEEEDKEHYPGSTTTTTATTRTTDPTHQTYQRK
CAA89814	164	Pseudotsuga menziesii	MSDQYNYTKDSASDATERSKQYGQEKTGQAQGVAQSAQQKSAEAARVTQEKAAEASRAAREKASQATGTTKEKASQATGTTKEEASQATETTKGVGQSAAEKASQAAQAAKEKAQQGKEGTGSILQQAGEKVKGGTQTAMEALKHPLGGSDQGDQGDQGRDRNQ
CAA89815	164	Pseudotsuga menziesii	MSDQYNYTKDSASDATERSKQYGQEKTGQAQGVAQSAQQKSAEAARVTQEKAAEASRAAREKASQATGTTKEKASQATGTTKEKASQATETTKGVGQSAAEKASQAAQAAKEKAQQGKEGTGSILQQAGEKVKGGTQTAMEALKHPLGGSDQGDQGDQGRDRNQ
CAA89816	153	Pseudotsuga menziesii	MSDQYNYTKDSASDATERSKQYGQEKTGQAQGVAQSAQQKSAEAARVTQEKAAEASRAAREKASQATGTTKEKASQATETTKGVGQSAAEKASQAAQAAKEKAQQGKEGTGSILQQAGEKVKGGTQTAMEALKHPLGGSDQGDQGDQGRDRNQ
CAA89817	153	Pseudotsuga menziesii	MSDQYNYTKDSASDATERSKQYGQEKTGQAQGVAQSAQQKSAEAARVTQEKAAEASRAAREKASQATGTTKEKASQATETTKGVGQSAAEKASQAAQAAKEKAQQGKEGTGSILQQAGEKVKGATQTAMEALKHPLGGSDQGDQGDQGRDRNQ
CAA92106	200	Oryza sativa Indica Group	MASHQDQASYRAGETKAHTEEKAVQVMGASKDKASEAKDRASEAAVHAAGKGQDTKEATKEKAQAAKERASETAQAAKDKTSGTAQAARDKAAESKDQTGGFLGEKTEQAKQKAAETAGAAKQKTAETAQYTKDSAIAGKDKTGSVLQQASEQVKSTVVGAKDAVMSTLGMTEDKAGTDDGANKDTSATAAATETTARDH
CAD59382	268	Brassica napus	MASNQQSYKAGETRGKTQEKTGQAMGAMRDKAEEGRDKTSQTAQTAQQKAQETAQAAKDKTSQAAQTTQQKAHETTQATKDKTSQAAQTTQQKAHETTQAAKDKTSQAAKTAQEKAHETKDKTGSYMSETGEAIKQKAQNAAQYTKETAQEAAQYTKETAEAGRDKTGGFLSQTGEQVKQMAMGAADAVKHTFGMATEEEDKEHYPGTTTTTTGTTRTTDPTHHTYQKEVMIARELCNVSFLLFLYCLVWSFDFSVSLFVISVVSLCL
CAD59383	160	Brassica napus	MASNQQSYKAGETRGKTQEKTGQTMGAMRDKAEEGKNKTSQTAQTAQQKAHETTQAAKDKTSQAAQTTQQKSQETAQAAKDKTSQAAQTTQQKAHETTQSAKEKTSQTAQTAQEKARETKDKTGSYLSETGEAVKQKAQDAAQYTKETAQNAAQYTKRKR
CAD59388	197	Brassica napus	MASNQQSYKAGETRGKTQQGQAYGSNEGTRAEGKAKTRLPKRPKQPNKRPMRRHSLQKTRHLKLPKRPNQQKTRHPKLLRRPKTKPVRQRTRRGATCPRPGEAIKNKAQDAAQYTKETAKGAAQYTKETAEADRDKTGGFLSQTGEHVKQIAMGAADAVKHTFGMATEEDDRENFPGTTTGTTRTTDTDSSELIRGS
CAF32327	358	Pisum sativum	MAAMFTTRNAIFRFSKSFPNVPSLSLPKPSRVFVASASHQSDWRNAADGKRNSSMDWAYNSTSKARQDADEIADRERKTLNGDVDSEDVKQYVRDAKERTKEAANRAAENADSAGVKSRDYAYDAKEKTKDAANRAAENVESAGEKAKDYAYDAKERTKDAANRAAENAESVGEKARDYAYDAKERTKEAAQNAGETAKDYAYGAKERTKEAAESAGGTARDYAYDATDKTKEAVGTVADKTKEGAKKTAEMTKEGAEKTAETTGEVAGAATEALKSAGEMAKRTAQGAWETAKDATQKIKETVVGKDDDDNDRGGGVGAVVDEYDVELKRKGYGESKGYDMSKGYGENKGYDQNRGY
CAK12529	246	Sporobolus stapfianus	MSRMMATTLLGGARVAGVSTVRQAPPRPAYFLPPQQQPATRSRLCLQAAPSSSQAYRNTTDEAKEATGNAKENVKGWAGEAKDQAQEKGGRVADQASDMAEQAKDKTKDVADDTSRMTDKASHQTKDAAREAGDKAGDVKDRAMEMGQEAADRTQEAAKTVKDRTGEAAQRTMDRAGEAKDQAVDGAKSTGEKVMEKTKEGANKAAETVQEAGEKAKQAAQGTWDSVTGQAEDAKNRVSQEKDKTL
EAL92426	140	Aspergillus fumigatus Af293	MSSLARFAPLTARIPAVRTTTRAFTAAGSRFISSTPKNEKGPVEATKETLKKADRAISDNLVKGIDKGEQAKDKVKQTVGSSTEEAKYKAEGMKEEMKGEASEKAGETKGKAKETLGEVKGKAKEVFGEAKGKAKEMGNM
EAO61647	143	Streptococcus agalactiae 18RS21	MSKLFKTLVISAASGAAAAYFLTTKKGKELRKNAEKFYGEYKENPEEYHQIAKDKASEYSNLAVDTFKDYKGKFESGELTTEDIVSAVKEKSGEVVDFANDFVNQAKSKFSDEDTAKKEDKAPETKVEDIVIDYKENTEDKEK
EAW09726	138	Aspergillus clavatus NRRL 1	MSALARFAPLTARAAAVRTVPAVTVGARFLSSTPKCEKGPVETTKDTLKKADRIVSDYAVKGINKGEEATNKLKETVGSSTAEAEGKAKGTVEELKGDAAEVAGKSKGKAEEALGSAKGTAKEVYGEAKGKAKEMGNM
EEA27039	122	Talaromyces marneffei ATCC 18224	MWGPSFKHTHTMAFVTRVVPARPLMTGASFQASRSFSTTLATQKGTVEATKDVLKKADRTVSKVAVKGIETGETLTHKAQQTMGVKSKEAQGNANEVAGKAKDKAHELGGLGGKAKGSAEEL
EED19445	112	Talaromyces stipitatus ATCC 10500	MSFLTRVAPTRFAVTSTSFQAYRSFSTTLATQRGPVEATKDVLKKADRTVSDAAVKGIETGETLTHKAQETLGVKSKEAEGKAKEVAGEAKGKAHELEGKAKGKAEELRSGQ
EEF33734	406	Ricinus communis	MASTQEKEERAEAEARQAARDLSDANRQREYEERGKMGTAGHYAEQQEERPGVIGSVLKKVADTYEHAKEAVVGKSQESAEKTKESAYTAAEQAGENKDYTSEKAKETKDAAARKLDETKESAKQKAGEYADKTKETKDATKEKLGEYKDRTAEKAQNTTESAKEKGEEYKNYAAEKAKEMKDKTAEKAKETKDYSAEKANEAAEKAKEAKDYTAEKAKEGKDTATSRLGELTESAKGAARRAMDLFSTKKEEAKDKTVETKEAGKEKLSEAEEEARRKMEELKMEGEEYNKDKDIEAERGTRARDTIFGNAGLGSIKESIKGKLQQPHDVVNETRAARVHGGTGRGGLDKGAVQEEVVMVDEDTTPGAVAAALKAADQMSGQTFNDVGRLDEEGVAGG…
EEF40843	449	Ricinus communis	MVRRAGVVMAVVVLWAAVYADVCWCFSSSSSNTEDTMENAKETVNLMAGSAKEKAEDMKQGATEAMQDGKEAAESWTDWAYGKFSEGIGLKGNAREAAEDLMDRAGDAASKTTDTMNSAAFEASRYASEKTGDAANSVYEKGGDMKDFASEKADQVIRMATDRASETSETVGGAMDYGKDKAASAYEKIDDLRNFASGTAEQAMQMAGDKAADIMDSMGGATEYEKDREADAYHNIVYSSKYHHAKERMKKAMDDAYMGSDMSSSKYHHAKERMKNAMDYGRNTVADAYDTASDWASEAKDAAEGGLEYGRSRASNAYYEAKQKIKSAAAMASDKAGDAKDSMEEAMEHGKERAAHIHNESKDKMSKASDIASEKAGKVKEAVEGAMGYEEEDGADAYN…
EEF43193	238	Ricinus communis	MMIMAFKRQSRVLVWLGIVMAVMYFASCNCSSVDHMPSTSEESEDFQKVKGKGEEAEEKAAEKAKEARENTETWTEWAKEKISETIGRKQDEAKEIAKKASDTAADTAKRTKEKVSEKTEEMKDAATEKAKEMTKAAKEKAREMTNAAKEKVSGTTEEAKEKAYEAKRRAEEKAEEARERSRSAAWEKTAEAKEAARKASEEAKEMGNRIKEESEKEGEEEVREGAKEKAEQLKDEEL
EEO41208	96	Fusobacterium nucleatum subsp. vincentii 4_1_13	MGTFDDLTGKLDELKDTVADKAKELKDEAVTKVGELKDKATEKAGELKDKVVDKAKELKEGAESKTSELKDKAAEKAEELKDKISEGADSLINKIK
EEQ32719	119	Arthroderma otae CBS 113480	MPFVTRAVAAYSRSITTPVLFTGRTQLTRAFFSTSPCHQKGPIQATKDTLKAADRLVSDAAVKGIEKGEAATNRIKHTIGSASKQAERGAEDAAKKTTRKASDVADEAAEKEQEFTGKA
EFD81150	111	Fusobacterium nucleatum subsp. animalis D11	MFRNRIKKILRRKTMGAFDDLTGKLDELKDTVADKAKELKEEAEKKATELKDKTAEKADELKNKAVDRAKEFKEGAEKKAAELKDKTTEKAEELKDKAIGGVDSFINKIKK
EFE30227	123	Arthroderma benhamiae CBS 112371	MSFVTRAVVANSRFIKPSTVFIRRTQLSRAFFSTSPQHQKGPIEATKDTLKAADRLVSDAAVKGIEKGEAATNKIKHSIGSTAKDAEHGAQDAARKTSRKASNIADEAAQKAAEKEEEFSGKA
EFE44586	123	Trichophyton verrucosum HKI 0517	MSFVTRAVVANSRFIKPSTVLIRRTQLNRAFFSTSPQHQKGPIEATKDTLKAADRLVSDAAVKGIEKGEAATNKIKHSIGSTAKDAEHGAQDAAKKTSRKASNIADEAAQKAAEKEEEFSGKA
EIT76701	143	Aspergillus oryzae 3.042	MSFITRVAPRAGSLNSIVRSTATPSLFVGGARSISVTAAKQKGPVEAAKDTLKKTDDVLSGAAVKGIEKGEQVAEAIRGTANKNTGELKGDAAELAGQGKSKAEETLGSAKGKTEETLGSAKGKAKETLGEAKGKAKETVGNF
ERL42679	229	Pasteurella multocida subsp. multocida str. PMTB	MKKSVLAALVLGASLSVTGCFDKESKAGQEVEKAKASVVETKEAVVNAANEVKNSAVEAAKEAKETVATKVEEVKETTAAKVEEVKAATAAKVEEMKETTAAKVEEMKEASAAKMEEVKAATATKMEEMKAAVADAKNDVAEKAAEVKDAAAAKAEEAKAAVAEKSAEMKDAAAAKVEDAKVASSEAKEMVTEKATEMKDAMKAEVNKAADAMSEKTEEVKEVIVPKAQ
EUB35501	107	Fusobacterium sp. OBRC1	MGLLDDVTGKLDELKDTVADKAKELKDEAVAKAGELKDKTVDKATEFKDKTVERAGELKDKVVDKAKELKEGAEDKASELKDKAAEKAGELKDKISEGADSLINKIK
EUB37549	97	Fusobacterium sp. CM1	MGALDDLTGKLDELKDTVADKAKELKEEAEKKATELKDKTAEKADELKNKAVDRAKEFKEGAEKKAAELKDKTTEKAEELKDKAIGGVDSFINKIKK
EYB66591	225	Deinococcus phoenicis	MFEREERHFPLKRLLILGALIGGAAYYLSREQNRRMLDQKLADLGLKDAAENVGDSVAKGWEKTKDAAASAGHVLADKAGEVKDAVQQGGAQAGLDKAKDVAGEAKVAVQGAAAEAKDAARDVADTAKDQAQDVKPRLQDAKQNAQQAASQAKDQVQQTAANVKADAQQNMQQAKNQAQDAAANVREGAQNVKTDVQNAAQNVKTDAQNAANNAKNNVKDAERRM
GAC08832	136	Glaciecola chathamensis S18K6	MKNTFTKTAAVIFIASLSLAACSEKKEPTTGEKVDSAVQTSKEKMESANEKSKEAFEDAKAEASDAYADAKEEAADAYDDAKEATKEAYEDSKDKASEWMEKSKDKANEMKTDAANAMEDACEDAKSQMDSDDTEC
GAD95257	130	Byssochlamys spectabilis No. 5	MSFITRVAPLSARVSANTTAPVLSVARSRFLSSTASNQKGPVETTKETLKKVDRTISDAAVKGLEKGEKVSSKAKETVGVSGSKAKGEAAELTGEAKGKAQELTGEAKGKAEELAGEAKGKAKEASSKLS
KCW47312	763	Eucalyptus grandis	MASEQVSRRRENTTNEREIHVETDKVPKMTIHFESLAEKAQASDPAGGKEAPHGEARLEREGRETAGQTETTARHDREVREKEKEKESSDGKQLESLAEKVKTIDVGGQKGGYEGGERGGRGTRGESLAEKVEKIEIGGAPMKGVSRGEEGEKKRERGGQEGRQRSEGGRQHHGEGGRRTERETYQVEEKGGRMRGESAPETERKGGEEMQGQKKGHEEEAQPTLEEVSRLRALAQQNSMEILRAAEERYNQAKELANQGLGTASEKAAQTKDTVLQGARTTSEYMAEKGARVKDTAVEKGQQGLAVAKETVLSAGKTAKDYTVPKAEQAKDYTMQKAAEAKDYTLPKAEQAKDYAMQKATEAKDKTVEISKGVANYTGEKAVAAKEAAVETSKGAAEY…
KCW52581	474	Eucalyptus grandis	MSVQEYLDKHMLSRKIEDAVNAAVRAKTPDPVLFISNHMRKAVPSVITKIKARQILDSRGVPTVEVDLYTHKGMFRASAPSGDQTGMYEAVELRDGDKGVYLGNSVQRAVRNINEKISEALIGMDPILQSQIDQAMIDLDKTEKKGELGANAILAVSIAACKAGAAEKEVPLYKHIADLACKPDLTLPVPSFTVISGGKHAGNNLAIQEIMILPIGASTFEEALQMGSETYHHLKAVIMEKHGAQGCNVGEDGGFAPNVSSLREALDLVKEAISRTGYNERIKIAIDVAATNFCIGTKYDLDFKFPNKSGQNFKSGEDMIDMYKELCSDYPIVSIEDPFDKEDWEHVKYFSSLGVCQVVGDDLLMSNPKRVERAINESACNAFLLKVNQIGTVTEAIEV…
KHG18377	138	Gossypium arboreum	MASHEQSYKAGRAEGRAHEKGEQMKESMKEKAEAAKQKTMETAEAAKQKTMETTEAAKQKTRGAAETTNDKTKQTAGAARGKAEETKETETSGGILQQAGEKVRNAAQGATDAVKHTFGMADADEDEHNYPATITRKD
KHN44159	140	Glycine soja	MASHRQSYEAGQTKGRTEEKTNQTMGNIGEKAQAAKEKTQEMAQAAKEKTQQTAQAAKDKTCDTSQAAKEKAQQNTGAAQQKTSEMGQSTKESAQSGKDNTQGFLQQTGEKVKGAAQGATETVKQTLGLGEHDQDNRRNY
KVH90506	547	Cynara cardunculus var. scolymus	MASHQDVRIKEQTAEKAARAAADELRDINRQGQVGGNGGVVVVERDEQIRTNEGRPGIVSGRVDQTVTSTPGHAKDVVTGKAHETTNKASELSGEAAERARWTGEEAVRNTEETKEMAGRYKDYAAQRTKEAAGVTAEKAKEGKDAAVGKAGEYKDYAAEKAKEGKDAAVGKAGEYKDYAAEKGREVVDKGGEYKDSAAQKAKEAKDTTMEKAGEYKDYVAQKASEAKDTTMGKAGEYKDYAAEKGREAAEKGGEYKDYTAHKKKEAADVTADKAKEAKDTTMGKMGEYKDYAIEKTKEAVGYTAEKAKEAKDATLSKVGEYKDYAAQKAYDAKDYTVDRAAAAKDYTVDKAKEAKDATMGKVGEYKDYTAQKAAATKDYTVDKAAATKDATMGKMGEY…
KZL78621	128	Colletotrichum tofieldiae	MSFLIETTGRRLATLPRVVPRTFAAAPRSFTTTVPTQKSATETVKDGLKTVDRKVSDKLVDGIDVGSNVAQKVKQAVPNTQGEAKGKAQELKGEAAGKANELSGQAKGKASELAGKAQGTAEQVKKNL
LEA3_MAIZE	221	Zea mays	MASHQDKASYQAGETKARTEEKTGQAVGATKDTAQHAKDRAADAAGHAAGKGQDAKEATKQKASDTGSYLGKKTDEAKHKAGETTEATKHKAGETTEAAKQKAGETTEAAKQKAGETTETTKQKAGETTEAARQKAADAMEAAKQKAAEAGQYAKDTAVSGKDKSGGVIQQATEQVKSAAAGRKDAVMSTLGMGGDNKQGDANTNTNTNTTKDSSTITRDH
LEA3_ORYSI	200	Oryza sativa Indica Group	MASHQDQASYRAGETKAHTEEKAGQVMGASKDKASEAKDRASEAAGHAAGKGQDTKEATKEKAQAAKERASETAQAAKDKTSGTAQAARDKAAESKDQTGGFLGEKTEQAKQKAAETAGAAKQKTAETAQYTKDSAIAGKDKTGSVLQQASEQVKSTVVGAKDAVMSTLGMTEDKAGTDDGANKDTSATAAATETTARDH
LEA3_ORYSJ	200	Oryza sativa Japonica Group	MASHQDQASYRAGETKAHTEEKAGQVMGASKDKASEAKDRASEAAGHAAGKGQDTKEATKEKAQAAKERASETAQAAKDKTSSTSQAARDKAAESKDQTGGFLGEKTEQAKQKAAETAGAAKQKTAETAQYTKDSAIAGKDKTGSVLQQASEQVKSTVVGAKDAVMSTLGMTEDEAGTDDGANKDTSATAAATETTARDH
LEA3_WHEAT	224	Triticum aestivum	MASNQNQASYHAGETKARNEEKTGQVMGATKDKAGQTTEATKQKAGETTEATKQKAAETTEAAKQKASETAEATKQKAAEAKDKTAQTAQAAKEKTYETAQSAKERAAQGKDQTASTLGEKTEAAKQKAAETTEAARQKAAEATEAAKQKASETAQYTKESAVTGKDKTGSVLQQAGETVVNAVVGAKDAVANTLGMGGDNTITTKDNTTGATTKDTTTTTRNH
LEA76_BRANA	280	Brassica napus	MASNQQSYKAGETRGKTQEKTGQAMGAMRDKAEEGKDKTSQTAQKAQQKAQETAQAAKDKTSQAAQTTQQKAQETAQAAKDKTSQAAQTTQQKAQETAQAAKDKTSQAAQTTQQKAHETTQSSKEKTSQAAQTAQEKARETKDKTGSYLSETGEAVKQKAQDAAQYTKETAQNAAQYTKETAEAGKDKTGGFLSQTGEHVKQMAMGAADAVKHTFGMATEEEDREHYPGTTTCTTQSTDPTRHTYEKEVRITGTIYEPSFFCFNNVMCLCFVISVVSLCL
LEAD7_GOSHI	136	Gossypium hirsutum	MASHEQSYKAGRAEGRAHEKGEQMKESMKEKAEAAKQKTMETAEAAKQKTMETAEAAKQKTRGAAETTNDKTKQTAGAARGKAEETKETSGGILQQAGEKVRNAAQGATDAVKHTFGMADADEDEHNYPATVTRKD
NP_001146945	182	Zea mays	MASHQDKASYQAGETKARTEEKTGQAVGATKDTAQHAKDRAADAAGHAAGKGQDAKEATKQKASDTGSYLGKKTDEAKHKAGETTEATKQKAGETTEAAKQKAADAMEAAKQKAAEAGQYAKDTAVSGKDKSGGVIQQATEQVKSAAAGAKDAVMSTLGMGGDDKQGDANTNKDSSTITRDH
NP_001150923	109	Zea mays	MSNMGQSFQAGKAQAQGECQAERAAQCVRDGAGATACAVTDTAGAAADSAQLQEHRAAGTVQQAAEQVAQTAAGVAAAVKDTVAGAAAATKDTVAGAAAGANDAVTGGH
NP_001152689	231	Zea mays	MASRQQHPTSYHAGETKARAEEKTGQVMGATQEKGREAKHKASDASDRAMGMGHDAMEATREKARAAADRTMGMGHDAGEAAKDRAYRAKDAASGAAGRARDTASDAAGAAGDRARDGAQQTGSYVAQTAEAARQKAAGAALYAKDTVVAGKDKTGALLQQAGEKVMSTAVGAKDTVVSTAVGAKDTVVSTAVGAKDAMMNSLGMAGEDKDGTTTTDAGKDTSTRKPGRDY
NP_001237152	140	Glycine max	MASHRQSYEAGQTKGRTEEKTNQTMGNIGEKAQAAKEKTQEMAQAAKEKTQQTAQAAKDKTCDTSQAAKEKTQQNTGAAQQKTSEMGQSTKESAQSGKDNTQGFLQQTGEKVKGAAQGATEAVKQTLGLGEHDQDNRRNY
NP_001238798	171	Solanum lycopersicum	MSHEQSYKAGETKGQTQVKVGQTLESMKDKAQAAKDKASDTAHSAKGTAHDKTSGAAQATHDKTSGAAQATKDKAAGAAQATKDKTSGAAQATKEKASGAAQATKEKASEMMESAKETAQAGEEKAGGILQQTGQQVRSIAQGAADAVKHTFGMADTDEDPDVTKDKTLNH
NP_001256173	556	Caenorhabditis elegans	MWDSAKHQTSDAGDSAEKHFDDAVDAAKDAYDSAKDKTSDTLDSVKKEGQEASDSTKSLTSDAGDAILGAYDAAKEKASDAWESTKEMVSEAYEQAEKHADDGADSAKDYVEDAKDKASDVWDSAKDKTSDVFDSLKEHGEDASDSAKDLANDAEDAIKDTYDSAKEKASDAFDSAKEHGEDAQESAKEYFEQAKEKASDALDSAQKHGDDAKESAQGYFEQAKDKSSEIWDSAKKHGEEASDSAKDYFEQAKDKASDAVESAKKQGEETSDAAKEHADHAKGKIADAWDATKDKADDVKDTAGETFENIHHSATTAVDEARENAAAAKDNASESAESTKYSIVDTAKGIAHSAEEKLEGAASVVGDAVQYVNDSATSAVSTVADSVSSAVHTVGEKLH…
NP_001256174	497	Caenorhabditis elegans	MWDSAKHQTSDAGDSAEKHFDDAVDAAKDAYDSAKDKTSDTLDSVKKEGQEASDSTKSLTSDAGDAILGAYDAAKEKASDAWESTKEMVSEAYEQAEKHADDGADSAKDYVEDAKDKASDVWDSAKDKTSDVFDSLKEHGEDASDSAKDLANDAEDAIKDTYDSAKEKASDAFDSAKEHGEDAQESAKEYFEQAKEKASDALDSAQKHGDDAKESAQGYFEQAKDKSSEIWDSAKKHGEEASDSAKDYFEQAKDKASDAVESAKKQGEETSDAAKEHADHAKGKIADAWDATKDKADDVKDTAGETFENIHHSATTAVDEARENAAAAKDNASESAESTKYSIVDTAKGIAHSAEEKLEGAASVVGDAVQYVNDSATSAVSTVADSVSSAVHTVGEKLH…
NP_001266073	177	Cicer arietinum	MASHDQSYKAGETMGRTEEKTNQMIGNIEDKAQAAKEKAQQAAQTAKDKTSQTAQAAKEKTQQTAQAAKEKTQQTAQAAKDETQQTAQAAKDKTQQTTEATKEKAQDTTGRAREKGSEMGQSTKETAQSGKDNSAGFLQQTGEKVKGMAQGATDAVKQTFGMANDDKDKDHFPTNRH
NP_181781	141	Arabidopsis thaliana	MAMSLSGAVLSGMGSSFHNVGAKQSGVGTVRVGRKSELVVVAQRKKSLIYAVKSDGNILDDLNEATKKASDFVTDKTKEALADGEKTKDYIVEKTIEANETATEEAKKALDYVTEKGKEAGNKAAEFVEGKAEEAKNATKS
NP_181782	139	Arabidopsis thaliana	MAMSFSGAVLTGMASSFHSGAKQSSFGAVRVGQKTQFVVVSQRKKSLIYAAKGDGNILDDLNEATKKASDFVTDKTKEALADGEKAKDYVVEKNSETADTLGKEAEKAAAYVEEKGKEAANKAAEFAEGKAGEAKDATK
NP_188188	225	Arabidopsis thaliana	MASNQQSYKAGETRGKAQEKTGQAMGTMRDKAEEGRDKTSQTAQTAQQKAHETAQSAKDKTSQTAQAAQQKAHETAQSAKEKTSQTAQTAQQKAHETTQAAKEKTSQAGDKAREAKDKAGSYLSETGEAIKNKAQDAAQYTKETAQGAAQYTKETAEAGRDKTGGFLSQTGEHVKQMAMGAADAVKHTFGMATEEEDKEHYPGSTTTTTATTRTTDPTHQTYQRK
NP_188379	298	Arabidopsis thaliana	MGLERKVYGLVMVSLVLMAIATMCCVQATIEEEAAKDESWTDWAKEKIGLKHEDNIQPTHTTTTVQDDAWRASQKAEDAKEAAKRKAEEAVGAAKEKAGSAYETAKSKVEEGLASVKDKASQSYDSAGQVKDDVSHKSKQVKDSLSGDENDESWTGWAKEKIGIKNEDINSPNLGETVSEKAKEAKEAAKRKAGDAKEKLAETVETAKEKASDMTSAAKEKAEKLKEEAERESKSAKEKIKESYETAKSKADETLESAKDKASQSYDSAARKSEEAKDTVSHKSKRVKESLTDDDAEL
NP_190872	479	Arabidopsis thaliana	MASGQREAERSAKAERAEAAASLAAEDLKDINKGDVTYKLTERTTTTEPERPGLIGSVMKAVQGTKDAVIGKSHDTAESTREGADIASEKAAGMRDTTGEVRDSTAQKTKETADYTADKAREAKDKTADKTKETADYAAEKAREAKDRTADKTKETAEYTAEKAREAKDKTADKLGEYKDYTAEKAKEAKDTTAEKLGEYKDYTVDKAKEAKDKTAEKAKETAEYTSDKARETKDKTAEKVGEYKDYTAEKAKETADKAREAKDKTAEKVGEYRDYTAEKATETKDAGVSKIGELKDSAVDTAKRAMGFLSGKTEETKQKAVETKDTAKEKMDEAGEEARRKMEEMRLEGKKLDEDASRKTQQSTESAADKAHETKDSVAQRGEEGKGSIMGALGNMTG…
NP_193834	266	Arabidopsis thaliana	MAAMQLTRTALVGLSKAFPGIKAPATLAASSRKVSRICFATSVSQNEGRDPLDNARDSRADSAYGSKKWREDTGEYYAQAAKDKANEGASKAADKAYETKEQAKDKAYETKEKAKDTAYNAKEKAKDYAERTKDKVNEGAYKAADKAEDTKEKAKDYAEDTMDNAKEKARHAKEKVKEYGEDTKEKAEGFKETVKGKAEELGEKTKETVKGAWESTKNAAQTVTEAVVGPEEDAEKARADMNKGVEDHRKKKAEKDQKEDDFITFN
NP_195378	353	Arabidopsis thaliana	MMIMMLTTVVTLTWQKQCYGWGTETAEDMVRNEAEHAKNAAETAKKMASDAAHDTKDKTASWAGWVSDKISTGLGGKKAEAEEAAESAKNYAYDKAGSAYDNAGYAKDFASDKAGSAYDSAHNAKHYAYDKAGDAKDMAYDKTGQAKYMAYDKAGSAYEKAGQAKDMAYDKAGQAKDMAYDKVGSAYDKAGQAKDMAYDKAGSASEKAGQAKDFAYDKAAHAKDAAYNKAEDVIKMATDTSGEAKDSAYGTYERFKEGSKNAKDIASDKAHDVRETAGRAVDYAKDKANDAYESGSEAAGRFDEAMHKVGERYGAAKDSMSENTKEAYESAKEKASDAAGEYGSYMRDRSAEL
NP_565306	191	Arabidopsis thaliana	MAMSISGAVFNGLGSSFLISRGKRSGVGLGVVAMRVGRKNVITSPKCKKSWVPTAVKGDGNSKLDPKWLDDASQKASDYVKEKGSEVGHASAQKGQDVNDHVDRAKYYMFEKASEAIDNVAEIAQFASEFVTEKGKETKKETASISEKAKDFIVEKAGEIIDIATDVSKKTAKYVGDKAKEVKEAIMPPKT
NP_850371	127	Arabidopsis thaliana	MASSFHSGAKQSSFGAVRVGQKTQFVVVSQRKKSLIYAAKGDGNILDDLNEATKKASDFVTDKTKEALADGEKAKDYVVEKNSETADTLGKEAEKAAAYVEEKGKEAANKAAEFAEGKAGEAKDATK
NP_851129	295	Arabidopsis thaliana	MCEEISMVVDFQGRYDPVEKARDSRADLAYDSKKWREESGEYAEAGKGKAHKTKEEAKDKAYDMKERTKDYAEQTKNKVNEGASRAADKAYETKEKAKDKAYDVKEKTKDYAEEAKDKVNEGASRAADKAYETKEKAKDKAYDVKEKTKDFAEETKEKVNEGASRAADKAYDVKEKTKNYAEQTKDKVNEGASRAADKAEETKDKAKDYAEDSKEKAEDMAHGFKEKAQDIGEKTMDTVKDVWETAKSTAQKVTEAVVGSGEEADKARDDVDKGLEDLSKKAKENRNKDDDFKRF
NP_974009	169	Arabidopsis thaliana	MASHQEQSYKAGETRGKAQEKTGEAMGTMGDKTQAAKDKTQETAQSAQQKAHETAQSAKDKTSQAAQTTQERAQESKDKTGSYMSETGEAIKNKAHDAAEYTKETAEAGKEKTSGILGQTGEQVKQMAMGATDAVKHTLGLRTDEGNKEHVSSAPSTTTTTTTRETQRK
O49817	155	Cicer arietinum	MTSHDQSYRAGEAKGRTEEKTNQMIGNIEDKAQAAKEKAQQAAQTAKDKTSQTAQAAKEKTQQTAQAAKDKTQQTTQATKEKAQDTTGRAKEKGSEMGQSTKETAQSGKDNSAGFLQQTGEKAKGMAQGATDAVKQTFGMTNDDQDKDHFPTNRH
P13940	302	Gossypium hirsutum	MASSWFFIVFLVLTVASVRCTTVDHMPSTDEDARDYSKLKTKTEEATDEHHSRTQQAKDELKSKADHAANEVKSNTQQAKDRASEVGKEAKEYTESWTEWAKEKISEGLGFKQDDDPKGSVEKAFDSVADTATKTKDKLQDMASGAGEYSAGKAKDMKDTAYKKTDDVKNAAKGKSSEMRQATTEKARELADSAKENANTAYIAAKEKVRDMADRTSEMTNEAQERGARKAEEAKEVVAEKAEGAAEETKKKNEERGESLKWAKEKAKQGYDAAKSKAEETIESAKDTIASGYESRSRNHKN
P14928	213	Hordeum vulgare	MASNQNQGSYHAGETKARTEEKTGQMMGATKQKAGQTTEATKQKAGETAEATKQKTGETAEAAKQKAAEAKDKTAQTAQAAKDKTYETAQAAKERAAQGKDQTGSALGEKTEAAKQKAAETTEAAKQKAAEATEAAKQKASDTAQYTKESAVAGKDKTGSVLQQAGETVVNAVVGAKDAVANTLGMGGDNTSATKDATTGATVKDTTTTTRNH
P20075	555	Daucus carota	MASRKDERAAKEERAQAAAELAAKELRDVNQDRERGIKVVEHKEEVSGGPGVIGSILKSVQGTLGQAKEVVVGKAHDTAEVSRENTDYAYDKGREGGDVAAQKAEEAKEKAKMAKDTTMGKAGEYKDYTAQKAEEAKEKAAQKAEETKEKAGEYKNYTAQKAGEAKDTTLGKAGEYKDYAAQKAAEAKDTTAQKAAEAKEKTGEYKDYAAQKAAEAKVLAAQKAAEAKDTTGKDGEYKDYAAQKAAEAKDATMQKTGEYKDYAAQKTAETKDATMEKAKEYKEYAAQKAAEAKDATMQKTGEYKDYSAQKAAETKDATMEKTKEYKDYTAQKAAETKDATMEKAKEAKDTTVQKTGEYKDYAAEKAKEGKDVTVEKAKEGKDTTVGKMTELKDSAADAA…
P71378	129	Haemophilus influenzae	MEKIMKKLTLALVLGSALVVTGCFDKQEAKQKVEDTKQTVASVASETKDAAANTMTEVKEKAQQLSTDVKNKVAEKVEDAKEVIKSATEAASEKVGEMKEAASEKASEMKEAVSEKATQAVDAVKEATK
P83442	163	Daucus carota	MASHQDQSYKAGEPKGHAQEKTGQMADTMKDKAQAAKDKASEMAGSARDRTVESKDQTGSYVSDKAGAVKDKTCETAQAAKEKTGGAMQATKEKASEMGESAKETAVAGKEKTGGLMSSAAEQVKGMAQGATEAVKNTFGMAGADEEEKTTTTRVTRSSARTE
Q06431	474	Betula pendula	MASSREFKEKRAEAAAKLAASDLEDVKREREYEEQAKMEREELSLQQQQEDRPGVIGSVLKAVHETYEHAKEAVVGKTEETAESTRESGENAAEKARKTKDSAAEKTRETKKCAAEKAKEYKDYTAEKARETTEKARETKDSAAEKARETKDSAAEKAKEYKDYTAEKTRETRESAKEKAKEAAEKAKETKDSALGKAEEYKDYAAEKAKEAKDKTVGKASEYKDYAAEKAKETKDSALGKAEEYKDYTAEKEKEVKDKTVGKAGEYKDYAAEKAKETKDYTAEKTIEGKDTTLSKLGELKESAADAARRAMGFLSGKKDEVTQKTEETKEATKEKLSEAEEEARRKMEELKVRGEENKDDADRKDREDNKVNEADRGTAATANIFSSLPSVTEAIKRK…
SAI91703	161	Enterobacter cloacae	MKLWNKTLITSALCLALFGCDDSSKVDNKLDQAKDNAEQIKDAAADKARAIKQEADKQIDDIKTQANNEADSLKTQASSIKSEADKKADAIAQDAKNKADAVKQDAQQKSDAIMKEAVKIKDNAIVEANQLSADAANKTKEIKESIAPEQAPAQQAPAGQQ
SAI97964	161	Enterobacter cloacae	MKLWNKTLITSALCLALFGCDDSSKVDNKLDQAKDNAEQIKDAAADKARAIKQEADKQIDDIKTQANNEADSLKTQASSIKSEADKKADAIAQDAKNKADAVKQDAQQKSDAIMKEAGKIKDNAIVEANQLSADAANKTKEIKESIAPEQAPAQQAPAGQQ
WP_003001917	172	Sphingobacterium spiritivorum	MKKIALLAVVATALTMASCNNSSNQHAGHDHADHDSITAGDHVDAAIADLQKAEADAKAKAEQAKKDLDDAIARGDKKAEEAARKASEEANTAWEKTKTALKDAGQDIKEGLDKAADATGKATSDAVEATKDGANKAITETKEAAEKVGDATKKAASDVENKAKKVGEALKN
WP_006399368	181	Burkholderia multivorans	MNKIRTILLGAALSAVATSAAFAQTAQTGADGSVGVGAQVQTPLLSGGAGAQGGAGANAAGSGNVIGGALSGVGKTVDGVGSAAGNAVGGATHAVGTAAGSAKDAAASAVHSTKAHVKHAAASAKTHAQGAMTTAGDVAGGVKAKAGEALAGEALAGTTNAAQGGASVGLKGSVSAQGAAQ
WP_006405534	176	Burkholderia multivorans	MNKIRTILLGAALSAVATSAAFAQTAQTGADGSVGVGAQVQTPLLSGGVGAQGGAGANAAGSGNVIGGALSGVGKTVDGVGSAAGNAVGGATHAVGTAAGSAKDAAASAVHSTKAHVKHAAASAKTHAQGAMTTAGDVAGGVKAKAGEALAGTTNAAQGGASVGLKGSVSAQGAAQ
WP_008819937	119	Fusobacterium sp. 1_1_41FAA	MGIFDEVTGKLGELKDTVVDEAKKAKDEAVAKAEELKDKAVDKSKELKEGAENKAAELKDKAEEKAKELKEGAENKANELKDKAEEKAKELKEGAEGKAAELKDKVIGGADDLLNKFKK
WP_009165302	97	Pyramidobacter piscolens	MKKMILLILLIAACVLGYYYYKGTGPFEKAPDGNVQINQEVKDKATEIKDKVVEKAEEVKEKAAELTDKAVEKAGEIKDKVMDSMADKKEESAPAAK
WP_011156807	388	Rhodopseudomonas palustris	MANDTRSLEEIRRDTERARAGLTETVGQLRATVTDTANDVREKYSPAAIKAEVNNYIKSRGEDLADGVRDSIRNNPVQAVAVGATLAYPLWKIVRSIPTPVLMIGAGLYLAGTRSGTELTQRASDAARDFAGDLERRARDFSADAADTAVAAREYASGAIDAAGEIVATRADQFRQAATATAADLKHKGQDLGRSVSESSDELRRRASAAGEAFAGEADQLAARGAGLAGMVVDTVRDRAGDAATKMRETLHDTRDAGMDAASRLRDQATDFGNRATKTAKQTLTDHPLLVAGAGLLIGGLIASAFPRVRASGTRVGRQVAAGAKDMVTRGAEKGQAAYQGAAQEAEKQGLTGEDLAENVRDLGQRVRKVAEAAVTSFEAPSPSQNKH
WP_011440144	407	Rhodopseudomonas palustris	MAHDARTLDEIRRDTERARAGLTETVGELRATVADTATDLRERYSPQAIKDDVTSYIKTRGEELADKVSDSIRNNPVQAVAVGATLAYPLWKIVRAIPAPVLMVGAGLYLAGTKSGQQLTQRASDAAVDLAGDVERRARAFGADAADTAEAAREYATGALQAAGDAASSRANEFRRAASTTAAELKHKGEEFGRAVSAQADELGRTAAAAGGAFAGEVDDVADRGVGIASAVTDTLRDTAASVRDTATSMRESAADAAVRLRDKVGETADAGLHAAARARDRAADISQRAGKNFTETVSAHPLLVAGAGLLIGGLIASAIPRLRAEKQVFGDASRRVRERAEETVTRGVEAVKQKGRDVLDSAAGAAEDEGLTRESMGGQVRDLGDRARKVAEAAVSTF…
WP_011486379	195	Polaromonas sp. JS666	MKLKTCLILSALIVGASVQAAQDPAAKPAEPAKVSVLQKAEEGAKKAAAEAREATHKAAEAAQRAAEKAEQAVSDTSQKAADAARQAAQEADEAAKKAVRKTAEATKKATVATKEAAQKAEEAAKKAAAATKEAAQKAGEAAKKAAKSGKEAAQKAAEATRDAAQNAWEATREAADKALETTKETARDIKDAVTK
WP_011504254	407	Rhodopseudomonas palustris	MAHDARTLDQIRRDTERARAGLTETVGELRATVADTASDLRERYSPQAIKDDVSHYIKTRGEEIADKVSDTIRNNPVQAVAVGATLAYPLWKIVRAIPTPVLMVGAGLYLAGSKSGQQLTQRASDAAVDLAGDVERRARAFGSDAVDTAEAAKEYATGAVQAVGEAATSRANEFRRAAISTAADLKNKGEQFGRNVSAQVDDLGRTAAAAGGAFAGEVDDVAGRGAGIAGAVTDTLRDTAASVRDAAASVRDNAADAAMRLRDKVGETADSGLDAAVRVRERATDLGNRAGKSFTETVSNHPLLVAGIGLVVGGLIASAIPRLRAERQVFGNAGRRMRDQAEDTMARGVETVKQKGRDVYESAVNAAEDEGLTREKMGDQVRDLGDRARKVAEAAVSTF…
WP_011530602	236	Deinococcus geothermalis	MSRREEHHFPLKRFLLLGALIGAVAYYFSREQNRRMLDQKLSELGLKDAAENVSDSVAKGWEKTKDAAANAGHVIAEKATEVKDAVQQGGVQAGLDKAKDVADDAKGAVQQAAERVKDAVQDAAATTKDQAQDVKNRVQDAADEAKHHVQQAAQQAKDQAQQTAQDVKHHLQNAADNAKDSARQAANQAQQGMQQAQEKAQDVKQDTQRVVQDALNKGKEAANNIKSDLKDAERRM
WP_011665983	412	Rhodopseudomonas palustris	MAQADPRSLEEIRRDAERARAGLTATVDQLKTTVNETASDIRHRISPDVIKAEVSGYIKSRGEAMLDSITEAVRANPLQALAIGASVAVPALRVIRAIPAPVLMVGAGLYLAGTPKGKAVARQVNDAARDFAGEASRRARELGSEVSEAASSARDYAADRYQAVSGAVASGAADLKDKAADLQARAGEKAGEIGGSISSGLEGLRQQANVAGDQLSGEAQELAVRGGAASAEFRDSAQQAVSAFRDSAADTAARWRDSVATTAEAGLETAAQLRDRARDRASELGQRAAEIGDRTGKTIVQTVSEHPFLVAGLGLIVGGLIASALPRTRVEDRLVGSSARNLKDRARDMASSGLEGVKEAATGAYQEVARSAEEAGLSPDDLSGAAKDVGQRARRVAEA…
WP_011797837	195	Polaromonas naphthalenivorans	MKLQKWLVLSVLVIGASAQAAEDPAAKPVEPAKVSVLQKAEEGAKKAAEEAKEATRKAAEAAKLAVDKAEQAVSEASQKTAEAARQAARDADEAAKLAVRKTAEATRKATAATKEAAQKAEEAAKKAAVATKEAAQKAEEAAKKAAKSGKEAAQKAAEATRDAAQKTTEATREAADKALEATKETARNVKDAVTK
WP_011801898	195	Caulobacter sp. K31	MKLKKWLILSALAIGATAQAAEETAAKPVETPKVSLLQKAEEGAKKAAEDAKDATRKAAEAAKRAAEKAEQAVSEASQKTAEAAHQAARDADEAAKLAVRKTAQATRKATAATKEAAQTAEEAAKKAAVATKEAAQKAGEAAKKAARSGKEAAQKAAEAARDAAQKATQATREAADKALEVTKETVKDVKDAVTK
WP_012275058	156	Alteromonas macleodii	MSAKATTEKARTATQAAVETATRNAERTRKAVSVASSEAWAAAVQAAQDAQTAAALAARQSKEAHRQAGAESRVAAQAASEAAGTAAKAAEEASARTADAAKTAAEARLDASAQTVAAAREAARKAVEAADKAALAAREAARKAEEAAKEESAKAG
WP_012519262	136	Halorubrum lacusprofundi	MKTQAMALALLLSLMGCTESSEETKSEVSKEMEKAGEATSDAYEDTKESAADSWDETKDATSDAYEDGKEMVSDAYEDGKEMASDAYEDGKEMASDAYDASAEKAGEFKDAAAKKAYEACVKMKEQMGGDVSECEN
WP_012659305	206	Deinococcus deserti	MKRPSLKDQFGESESSVDDQIREAIVEALSANDKVIEIRPAKRSKGMRLKRLLLLGAAAIAFAYWVQNSQKPNNLIKGVKEKTANRIHQTAESIEKGSESASERIEESSERASEAVHEAAEKASDKAEEAGEKVSDKAEEAGEKASEKAEEAGEKASDKAEEAGEKASDKAEESGEEVVERMVKGDKKTSDETDSDDSDDSDSSEK
WP_012692846	200	Isosphaera pallida	MSDHYESHHFPTKRLLLLGALIGAGAYYLSREQNRKALDAKLAELGLKDAATDMGQSVAKGWEKTVDAAQSAGAVIADKAGEVKEAASGGPQAALDKAKEVVSEVKGAVSGAASEAKDAASQVATDAKDNAQNVGDKTRDAAQDAKANAQAAAKDAQTTLKDAAQDARSAAQKAAAEANQAAKKTGNTAQNSVRDAERKM
WP_013563742	188	Alteromonas macleodii	MNSLSKLLACALMACVSMGLVVGCNSEQGKKAGDAVKQGGAKAGEAIDKAGESAGKAISENVNQKAGEIVDAAGEKTGQLVEKAGEKLGEGLEKTGEVAEKAGEVIKEKTDELKEKAGQALESAKEKASQLIENATGKAEEAEEAAEKKAEEIKEAVENKVEEAKEAAEKKAEEIKEAVEKKADGNTQ
WP_014950334	136	Alteromonas macleodii	MKTKAMALALLLSLMGCTESSEETKSEVKKEMEKAGEATADAYDSAKESAADSWDKTKDATSEAYEDGKEMASDAFDDGKEMASDAYEDGKKMASDAYDATAEKAGEFKDAAAKKAYEACVKMKEQMGGDVSECDD
WP_014977173	136	Alteromonas macleodii	MKTKAMALALLLSLMGCTESSEETKSEVKKEMEKAGEATADAYDSAKESAADSWDKTKDASSEAYEEGKEMASDAFDDGKDMASDAYEDGKKMASDAYDATAEKAGEFKDAAAKKAYEACVKMKEQMGGDVSECDD
WP_014979961	136	Alteromonas macleodii	MKTKAMALALLLSLMGCTESSEETKSEVKKEMEKAGEATADAYDSAKESAADSWDKTKDASSEAYEDGKEMASDAFDDGKEMASDAYEDSKKMASDAYDATAEKAGEFKDAAAKKAYEACVKMKEQMGGDVSECDD
WP_014999187	136	Alteromonas macleodii	MKTKAMALALLLSLMGCTESSEETKSEVKKEMEKAGEATADAYDSAKESAADSWDKTKDATSEAYEDGKEMASDAFDDGKEMASDAYEDSKKMASDAYDATAEKAGEFKDAAAKKAYEACVKMKEQMGGDVSECDD
WP_015067736	125	Alteromonas macleodii	MKTQAMALALLLSLMGCTESSEETKSEVSKEMEKAGEATSEAYEDTKESAADSWDETKDATSDAYEDGKEMASDAYEDGKEMASDAYDASAEKAGEFKDAAAKKAYEACVKMKEQMGGDVSECEN
WP_019138500	107	Peptoniphilus timonensis	MSDDAVKKVKDTEAEAKKIIDDAEVKAKEIIEEARDEAEKAYRAIVDEARDRKDAYVSKAREEAEESVKPIGKDSEMKIADISKISKGREAEVVKSVVERIVNNGNS
WP_022195161	221	Azospirillum sp. CAG:239	MKKSAMVLSLVLPALIAGAGQADAKHRGFLETNNQVSNEAPAAMATNPSEAYKTHAQDNYNNAIDNAKDYAGDKAEQAGDYISDKASDARDYAKEKYNNAKKYVKEKTGDAKDHIKDKKAEHKDRHDKKMKNKGHWLENERHDIDEDYQEALYKIKKSQLPDNLKELLRDQAEENRSLALEQAEDRAELMKKHKAAREEYRDEFMKDKSNRKAVKEVMNIL
WP_022362729	85	Eggerthella sp. CAG:298	MDFKEKIKEAAEDVKEGLEKGADKIGDAAETLKDKVGEGAHAAADRAKEAGRATADKAKEAATAVGDRASEAKDAVADKINEAKK
WP_022976713	210	Nevskia ramosa	MICLEHLMNRNLIPAVIVATLIAAAGPSFALGVNAGAGLGVNAGGLHTNVDADAKAKLDAEAAAAAKAKAEAQSDAKSAVDARVSTGAEVGSDPKADANAGLGLGLGLGKAVKGTAGAVGGTVKGVAGATGDAAKGAAQTTGKAVKGTAEATKNTAKAGVGVAKDAAVGTKNAVGGAASATGTAVKNGANAAAGAANVDVNVKAGASAGQ
WP_024016723	136	Alteromonas macleodii	MKTQAMALALLLSLMGCTESSEETKSEVSKEMEKAGEATSDAYEDTKESAADSWDETKDATSDAYEDGKEMASDAYEDGKEMASDAYEDGKEMASDAYDASAEKAGEFKDAAAKKAYEACVKMKEQMGGDVSECEN
WP_039218464	136	Alteromonas marina	MKTKAMALALLLSLMGCTESSEETKSEVKKEMEKAGEATADAYDSAKESAADSWDKTKDATSEAYEDGKKMASDAYEDGKEMASDAYEDSKKMASDAYDATAEKAGEFKDAAAKKAYEACVKMKEQMGGDVSECDD
WP_039228102	136	Alteromonas macleodii	MKTKAMALALLLSLMGCTESSEETKSEVKKEMEKAGEATADAYDSAKESAADSWDKTKDASSEAYEEGKEMASDAFDDGKEMASDAYEDGKKMASDAYDATAEKAGEFKDAAAKKAYEACVKMKEQMGGDVSECDD
WP_043291393	195	Pseudoxanthomonas spadix	MKWKTWLILSALVVGTSAQAAQEPAAKTGETAKAPMLQNAEEGAKKAAEEAREATHKAAEAAKRAAEKAEQAVSEASQETAEAAHQAAQDADQAAKLAARKTAQATRKATPATKQAAQKAEEAAKKAAAATKEAAQKAGEAAEKAARSGKEAAQKAAEAARDAAQKATQATQEAADKALEVTKETVKDVKDAMTK
WP_044057740	136	Alteromonas australica	MKTKAMALALLLSVVGCSESNEDAKTDMKKEMEKAGEATAETYEGAKEKTADAWDDTKNATSDAYEDGKEMTSDAYEDGKDMASDAYEDGKDMASDAYDKTAEKTGEWKDAAAQKAHEACVAMKEKMGGDVSECDD
WP_044417600	387	Rhodopseudomonas palustris	MADDARSMEDIKRDTERARAELSQTVDQLRTSVEATASDLRQRVSPSAIKAEMSEYFESRGEELVSRVKHAVRNNPVQAVAVGAALGYPLLKLLRAIPTPVLMVGAGLYLAGSKSGQAVTQQASDAAVDFAGEVERRARQFGTDASETATAAAQYTSGTLQAASEVASSRATQFRQAAASSAAELRDRADQLGKTVASNVDDLRRKAVSAGETVATQAGEVADRGAALSDAVTGSIRDAADQVRDVAASAREGAADAAARVREAAAAGRDAAVRARYRAEEFGDQAGKTFTATVSNHPLLVAGAGLVLGGLLASAIPRMRRSSDPVDDGEGRSRRAVGGPDDNIRSAQDPESALDRDSGNVRDIGPRSRKLSEATASSYETPSQNKH
WP_044448237	125	Alteromonas australica	MKTKAMALALLLSVVGCSESNEDAKTDMKKEMEKAGEATAETYEGAKEKTADAWDDTKNATSDAYEDGKEMTSDAYEDGKEMASDAYDKTAEKTGEWKDAAAKKAHEACVAMKEKMGGDVSECDD
WP_062158650	185	Deinococcus actinosclerus	MKSDRHFPVKRLLVLGALVGAGAYYFSREQNRRALDSKLAELGLKDAAHDVGESVTKGWEKTKEAAKDAGAVIADKAGEVKDAAAGGAQAAADKVKEVAGDVKDAVQGAADKAGDAAKDVAGTASDKASDVKAAAQDKAGDLKAAAQDKAAEIKADTQAKVADVKADAQKAANDVKSAARDAKNS
WP_078300202	178	Deinococcus sp. LM3	MKSDRHFPVKRLLVLGALVGAGAYYFSREQNRRALDSKLAELGLKDAAQDVGQSVTKGWEKTKDAAKDAGAVIADKAGEVKDAAAGGAQAAADKVKEVAGDVKGAVADASGKAADAAKDTAATASDKAGDVADKARDAAADKAAEVKADAQAKVADVKADATKAANDVKGAARDAKKS
XP_002285360	156	Vitis vinifera	MASPDQSYKAGETKAHAQEKTDQAMAKGREASEVVKEKAQGAKDKTAETAQHAKDKTADTAQQAKGRTQESKDQSGGYLSEKAGAAKEKALGVTEATKEKASEMVESGRETAEAGKDKTGGILQTTGERVKGMAQGAADAMKQTFGMAGNEDRPKE
XP_002465340	352	Sorghum bicolor	MASRQQNTREARAEADARRAVEELARARDEHLEKAELNARSAADEIARSRADRGGAGGGGILGSVQEGARSLASAVGRTFGGAKDTAVDKTSQTAQATGEKLGEYKDYAAEKARETNDSVARKTSETAEATKDKLGEYKDTAVEKARETKDAVAQKTSETAEATKNKLGEYKDAAAGKARETVDTTAEKARQAKDATKQKAQETMDATAGKAREAKDVTRQKAGEYTDAGREAAQEARDRTRATAQTAADKARETASTHDTDKGQGPGLLGALGNVTGAIKEKLTLGQGQQHVDVRLGGEDERAAKERAAEKAASVYFEEKDRLMRERAEERVDQCVEGCAGSSCVHRQGKM
XP_002517584	130	Ricinus communis	MASHDQSFRAGEATGRAEEKGNRATDTVKERAREARDKTYETGQHAKENTAEKAHETREKASETAEAAKDKTYEGKEKTKGVVQQTGDKVKNMAQKTADTVKSAFGMAHNGEDKDKAGHEQTTTYRETKY
XP_002891707	168	Arabidopsis lyrata subsp. lyrata	MASHQEQSYKAGETRGKVQEKTGEAMGTMGEKTQAAKDKTQETAQTAQQKAHETAQSAKDKTSQAAQTTQQRAQESKDKTGSYMSETGEAIKNKSHDAAEYTKETAEAGKEKTSGILGQTGEHVKQMAMGATDAVKHTLGLGADEGNKEHVSSAPSTTTTTTRETQRK
XP_003116339	821	Caenorhabditis remanei	MSFMDKVKETAVNAKDGVTGAFSSAGEKIGETYDSTKQTASETADAAGDYAHDASKKAGETADTVGSKISNAFSSLKESITGDTAHKTGQAFNDSKETAKDKAQEYADAAKANAEKAADKANEIAKQTGEEISDSYESAKQLAGDAADNVKENAGHAADTAKSYKDKAADKTSSMFDNFKAHATNSKDAAENKAADAYNSAKDSAGNAWDATKDKAADAKEAASEKAGEASDKAKSLTEKAGEKISGAWEATKEKAQDVADSFKGHATIDKDHVENKAAHMYNQAKHGAQDAWDATKDKAEEAKNAAGDAMDKTKDKAEDAKHEGKSMTETVGDKISGAWEATKEKAQDVADSFKGHATDSKDSVENKAADAYNTAKYKAADAWDATKDKAADAKDAAG…
XP_003116340	843	Caenorhabditis remanei	MFRKFQACRDFSQRLKNTPQNKMSFMDKVKETAVNAKDGVTGAFSSAGEKIGETYDSTKQTASETADAAGDYAHDASKKAGETADTVGSKISNAFSSLKESITGDTAHKTGQAFNDSKETAKDKAQEYADAAKANAEKAADKANEIAKQTGEEISDSYESAKQLAGDAADNVKENAGHAADTAKSYKDKAADKTSSMFDNFKAHATNSKDAAENKAADAYNSAKDSAGNAWDATKDKAADAKEAASEKAGEASDKAKSLTEKAGEKISGAWEATKEKAQDVADSFKGHATIDKDHVENKAAHMYNQAKHGAQDAWDATKDKAEEAKNAAGDAMDKTKDKAEDAKHEGKSMTETVGDKISGAWEATKEKAQDVADSFKGHATDSKDSVENKAADAYNTAK…
XP_003529813	136	Glycine max	MASHEQSYRAGEAKGRNQEKTNQMMGNMGQKAQAAKDKAQQAAHAAKDKTQQAAHSVNEKAQEKSGQTKEKASEMGQFTKEAAQSGKQNTGGFLQQTGEKVKEMAQGATEAVKQTFGMAPQNDEDKDYYPTQHGRE
XP_003558017	355	Brachypodium distachyon	MSSRQDQREARAEADARRAAEEIARARDERVMQAEMDARKAADEISRARADRQLGGGAYATEHTAGGGGGILESVQEGAKSLASAVGRTFGSAKDTTAEKTSQAADATGNKLGEYKDYTAEKARETNESLSQKTSETAEATKNKLGEYKDYTAEKATEAKDTVAQKASETTEATKNKLGEYKDALAGKAREAKDTTAQKAQETKDATAETARQAKDATKQKTSEYADAAKGTAQEARDRSMATTQTAADKAKDTAYDADKYQGTGLFGALGNMTGAIKEKLTVGSGTPQQHGGVRLGGEDERAVKERAAEKAASVYFEEKDRLSKERAAERVDMCVQKCVEGCADSACAHRKGKM
XP_003567984	195	Brachypodium distachyon	MASNTNQASYQAGETKARAEEKSGQMMGATKDKAGQATEATKQKAGEAKDRTAETAQAAKDKTAQTAQAAKDRAVEGKDNTGSFLGEKTEAAKQKASETAEAARQKAAETAQYTQERASDATQYTKESAVAGKDKTGSVLQQAGEQVVNAVVGAKDAVANTLGMGGDTAKDSAKDATNSAKDTTNSAKEKITGDH
XP_003567985	204	Brachypodium distachyon	MASNQNQASFQAGEIKARAEEKSGQMMDATKDKAGQATEAAKQKAGEAKDWTAQTAQAAMDRAVEGKDQAGSFLGEKTEAAKQKAGEAQDWTAETAQAAMDRAVEGKDQTGSFLGEQTEAAKQKAGEAAQYTQDRASDAAQFTTDSAVAGKDNTGSVLQQAGEQVVNAVVGAKDAVVNTLGMGGDNTGTKDTTGSATEKTTGDH
XP_003569641	192	Brachypodium distachyon	MASRQDQASYRAGEAKARTEEKTGHVMGAAQEKAREAKDTASDAAGRAMGRGGDAKEATKEKAYEAKDMASDATGRAMNKGRDAAEVTKEKGLEAKDKTAETAQQTGSYIGQTAEAAKQKAAGAAQYAMDTVVAGKDKTGSVLVQAGETVKSAAVGAKDAVMNTIGMGADNNGSSTNVPGKDTSTYKPGKGY
XP_003590405	348	Medicago truncatula	MGSKQPRHVEENQLTKEQHDQEKPGVIGSVMKAVHDTYENAREAVVGKRDPTTEVHVFDNDDRLTRGEVRDISANQSRGVYDSAAQKAKETKDATAQKAKETKDATMQKTNEYAGYAGEKAREAKDKAGEYKDYAAEKAKEGKDATMNKMGEYKDYTAEKAKEGKDATMNKMGEYKDYTAEKAKEGKDNTAWKIGEMKDSAVDAAKRAMGYLGDKKEEAKQKTAETAEAAKQKTAETAEAAKQKTAETAEAAKQKTVEAKDKTKEMLSEADKEAGRKMESGNYGRKGFGEETWRRGNEGVIRTEDTRTGAVAERLKAADQMTGQTFNDVGPLDDEGVTRVGLLDIKKK
XP_003593602	348	Medicago truncatula	MAAMFITRNAIFRFSKAFPSVPSLPLPKPSRVFVASASNQSDWRNSAESTRKPSTNWAYDHSSSKTKRDAEIADRARETMSEGVDSEDIKQYSRDANEDIKQFARDTNEKTKDAAGSMWEKAKEGTDRAAEKAENAGEKARDYAYEVKDRTNEAAGSVWDKAREGTNRAAEKAENAGEKARDYAYDAKERTKDAAENAGESIRDYAYDAKDRTKEAAESAGEKARDYAYDAKERTKEGASYMADKTKEGAEKTAEKTGEVAGSATEALKSAGEMAKKTAQGAWETAKDATQKIKETVVGKDDDDDDRGSGGSGVVVDDGVHELGSQRYGQSTGYGQSKGYGQTQSKDY
XP_004294958	175	Fragaria vesca subsp. vesca	MASHKQSYRAGEAKGQTEEKTNQMMESLGEKAQAAKDKTYEAAQTAKEKTKGASQATTQNVQEKAGAAKEKAGAAKDKAWESKEATKDKAWENKEATKDKAWESKEVTKDRASDAAQRAGDKAEYGKERSEGFLQQTGEQVKNMAQGAVNTVKNTLGMAGNDEEDEPVYHKRDRN
XP_004297072	332	Fragaria vesca subsp. vesca	MASNRSYYLVLLVIAVAVMLANFCSGSGVGHMPSTEEEGRDFEEFTDQTGRAKVVVDEKGGKEGSESWTEWAKEKIGLKSDEHEGDSTTKKASDAAYDTTKKTKDTASGAGQYSTEKDNEGAEKAKGMKDMAVDKAGKMVGAVKEKAGKTYEYATDKAYDITNVAKEKTYEAENAAKEKAYDAGRTVKDKTFETTNAAKEKAAKDAEKTDEAKEKAKQEAEELKDKAYETTKGAKDKTYKSTDAAKDKAYEAAKAAKDKTYETTNAAKDDKAARAGETASEAKERAEQEAGKLKDETYETTYQTGNVAKDKASKATEKVKKTHSGGGRDEEL
XP_004302958	164	Fragaria vesca subsp. vesca	MESQGQRQSYRGQAQAAQEHNRQDREKDLSQEAKRKAEEAKNKTSETAQQAKEKTQSTMSQVKDKAAQAAEEARRKAQEAAEKGKETTQAGKEKTSGILQQTGETMRNVAQGAADAVKSTIGMGKKDDQDDPLYKGTAPATTRSTNTGTTGAPGTGNYQGNRNN
XP_004303052	520	Fragaria vesca subsp. vesca	MASSKQFKEERAEAEARKAALDLKDVNRERENQTAGVKMDRDMYGQPRESSHVQQEAKPGVIGSVFRAVTGTLEHAKDAVVGKSHDASDAARERSEYTTLKAKETTDAPGEKLDEYKEAVAQPAKEAADRAAKKTMAMKDTTAQKAKETADKARETKESAKGNVNEYAGYTAQKATEAKDAAAEKAKQTKDYVADTANEAAEKAKETKDAAMRKAGEYTDYTAQKAQEAKDTTVGKAKEYTNYAADKAKEGKDTTVGKASEYTNYAAEKAKEAKDTTVEKAKEAKDTTAEKTKETAEAAKNKTNDAAEYTAEKAKEGKDTTMSKLGGLMNYFTGKKEETKEKAAETAETVKENTKQMVDTAKEKNKETAEATKHKTREAAEKTKETLSETEEDARRKME…
XP_004304169	110	Fragaria vesca subsp. vesca	MDNSQKVSYQAGEAKGQTQEKASTMMDKAGNAVQSAKESLPNAGPTNSQKASYQTGEAKGQTQEKANTMMGKAGNAAQSAKETMLNAGQTIQQKAAGAADAVKNATGMNK
XP_004506901	155	Cicer arietinum	MTSHDQSYRAGEAKGRTEEKTNQMIGNIEDKAQAAKEKAQQAAQTAKDKTSQTAQAAKEKTQQTAQAAKDKTQQTTQATKEKAQDTTGRAKEKGSEMGQSTKETAQSGKDNSAGFLQQTGEKVKGMAQGATDAVKQTFGMANDDKDKDHFPTNRH
XP_006364193	164	Solanum tuberosum	MSHEQSYRAGETKGQTQAKVGQTLESMKDKAQAAKDKTSETAHDKTSGAAQATHDKTSGAAQATKDKAAGAAQATKDKTSGTAQATKEKASGAAQATKEKASEMMESAKETAQAGEEKAGGILQQTGQQVKSMAQGAADAVKHTFGMADTDEDPDVTKDKTLNH
XP_006427199	139	Citrus clementina	MASHDQSYRAGEVKGQTEERTKQTMENVRDKAQAAKDRTYEAAQQAKDKTSETAQQAKQRAAETAEAGKQKTQETGQATGEKAEAAKEKTGGILKQTEEKVKDAAQSAADAVKHTFGFGGAGEEEERYGDRDRNTYTKG
XP_006465378	139	Citrus sinensis	MASHDQSYRAGEVKGQTEERTNQTMENVRDKAQAAKDRTYEAAQQAKDKTSETAQQAKQRAAGTAEAGKQKTQETGQATGEKAEAAKEKTGGILKQTEEKVKDAAQSAADAVKHTFGFGGAGEEEERYGDRDRNTYTKG
XP_006488730	225	Citrus sinensis	MYKASMDLKEQSRRRLFCGGLGLALLLMMSVGVSRCGCAEEGGVNQKDQATESWTDWAKDKISEGLRLKGSEDSLNSAAAPDKASESAKAAKDKVQDVASEVGAEKAKETKDAMYKSSEKASDITKKAADKAGDVKDAATEKASEATDAAKEKAGEIKDKAKETEERAGQKKEEHASWAKEKAKQGFEAAKTKAEETLEAAKRTSQEIKDNLAGAAPTGTRDDEL
XP_007023918	157	Theobroma cocoa	MCGMNKWLWECCNDARQSGIGGKMASHEQSYRAGKAEGRARVVYYYSHSFNIVCLVNFHWQKLEFWGEQMKDKAEAAKHKTFEATQEAKDKTYQTGQAAKESAESAKEKTGGILQQTGETVMNKAQGAAVAVKHTFGMADADEDEDNYPSRRDTSNY
XP_008223508	323	Prunus mume	MASKRPFKVLFVLGVVAVMLATICRGSGVGHTSSSDEVFKVKTRQPQDEAAEKEREGRESSDSESWAEWAKEKISGGLGLKQDDDDENNKKASDAAYDTAKNTKDKVQDTASGTGQYTTEKAKDIKDTAAEKAREMKEAAAEKAFEVEKAAKEKAYEATKAVKDKASEATNTAKEKAYEAAKLAKDETYENKYAAGETARKAAEKANEAKQKVGQTEEEIKNKAYEKAEETKEAEEKAKQKAEEVNKEAYEEAEETKEAKPKTEEVKNKAAQKAKEGYEAAKKKAEETVKSAKDTVASNFEAAKQKSQKIKENVAGQGRNEEL
XP_008224055	152	Prunus mume	MPISTAEIHAAARLVPRSLYTLLFQDHNLVYIYTSINKSLHHQLTNPTLHRIILINTTISREKMSSMQQPLNAGQAQGQGQAKAEEWMQSTQDTANQAKNMTSDAAQSAKESAQHGKDQSAGFIQQTGEQVMNMAHGAMDSVKSTLGMNEKK
XP_008227258	152	Prunus mume	MASHRQSYRAGEAKGQTLEKTSQMMGSLEEKAQAVKDKTYETAQAAKERTRGAAQPPKDKVQGKQEVAKDKADVAKGKAWQSKEVTKQKASEEAGKAQDTAEAGKDKSEGFLQQTGESVKNMAQSAADAVKSTFGMAKDDDEDTPYYRKDRD
XP_008228649	152	Prunus mume	MASQKQSYGAGEAKGQAEEKAGQMMGSIGERAQEGRDKAQDTTQATRDKTSETGQAAKDKTQGATYQVKDKAAEKAEAAKQRAEEAARKARETAEHGKEKTSGVLQQTGEQMKHMAQGAADAVKSTFGLAKNDEEKVETGLSDKKAGTRTGT
XP_008228650	171	Prunus mume	MASHQNQDLSHKAGELTGQAQVKKDEFLNQASDMSQSVQNKASNASQSVQNKASNASQSVQNKASNASQSAQDKTSNVSQSAQDKASNVSQSTQDKASNASHTAQDIKDQATHLLQQTSEQVKNMAQGAAEAVKSTLGMNNPNDPNSNPSNANMNPSNPSKPSINPNNPRI
XP_008461081	128	Cucumis melo	MASHNQSYRAGETKGRAEEKTNQAMGTMGEKAREAKEKTYETGRAVKDKAHGAADSTKEWASDTAQAGREKAQTGKETTGGILEQTGEKVKSMAQGAAEAVKSTFGMASQNDDDVDKGTTDNTTYRRV
XP_009375235	146	Pyrus x bretschneideri	MASHRQTYRAGEAKVQAQEKTNQMMDTIGQKAQEVKDKTHETAQAAQERAKGATQTTRDKGQEKGKVTKAKARQSKEATEEKASEVGQKAKDTTDAGKEKSEGFLQQTGEKVKNVAQTTADAVKNTFGMAKDDEEEDVVYSRKERD
XP_009620358	166	Nicotiana tomentosiformis	MASHEQSYRAGETKGRTQEKVGQTMESMKDKAQAAKDKTSETAQSAKGTAHDKTGTAKYKAADAAQETDEKARGAAQATKEKASGAAQATKEKASGAAKATKEKASEMMESAKETAQAGQEKTGGILQKTGEQVKSMAQGAADAVKHTFGMADTDEDPTATKSREL
XP_009770536	167	Nicotiana sylvestris	MASHEQSYRAGETKGRTQEKVGQTMESMKDKAQAAKDKTSETAHSAKGTAHDKAGTAKYKAADAAQVTDEKAHGAAQATKEKASGAAQATKEKASGAAQATKEKASEMMESAKETAQAGQEKTGGILQKTGEQVKSMAQGAADAVKHTFGMADTDEDHPTATKTREL
XP_010033931	129	Eucalyptus grandis	MASHDKSFRAGETKGRTEEKTDRAMGAVRDKAEAAKDKTYDTAQAAKDKTHESKDQSGSYISEKAGAAKQKASETAEATKEKASRAAEQVKNMAQGAKESVKQTFGMAGDEDQDRDDPTLYRDDPPRYT
XP_010487398	214	Camelina sativa	MASNQQSYRAGETRGKAQEKTGQAMGTMRDKAEEGRDKTQATAQSAKDKTSQTAQTAQQKAHETAQAAKDKTSQTAQTAQQKAHETTQAAKEKTSQAGDKAREAKDKTGSYMSETGEAIKNKGQDAAQYTKETAQGAAQYTKETAEAGRDKTGGFLSQTGEQVKQMAMGAADAVKHTFGMATEEEDREHFPGSTTTTTATTRTTDPTHQTYQRK
XP_010542262	177	Tarenaya hassleriana	MASHEQSYSAGETKGKAEEKTEQKMGAMKDKAEAAKEKTHDAAQTAKEKTSQAAQSAQGQAHDTAQKTKEKTSEAAQSAEEKAHESKERTGSYMSETGDAIKHKAEDAARFTKETAEAGKEKTGGFLSQTGEHVKQMAQGAADAVKHTFGMGGTEEAGHERTSTTTTTTAATEPPKK
XP_010691209	172	Beta vulgaris subsp. vulgaris	MASHRQSYRAGETTGRAEEKTDQMMGKTSEAAEAMKDKAQQAKDKTMETAQAAKDKTSDKAQSTKEQAQRSKDQTGGYLSEKAQAAKDKAYGAAQTTKEKASEMAESAKETAEAGSEKTGGILQRTGDQVKSMAQGAADAVKSTFGMGEAEEEDDPNYQATKTTTTRTTTRP
XP_011072248	156	Sesamum indicum	MSSHQHQQSYKAGEAKGHAQEKTGQAMDTMKDKASQAADSARGRTHDAKDQTGSYLDAAKEKASQTAQATKEKTSQTAQATKEKASQTAQATKEKASELAESGKETAQAGKERTGGFLQKTGEQVKGMAQGAAEAVKHTFGMADVDEEDPHSKTGH
XP_011659535	126	Cucumis sativus	MASHNQSYRAGETKGRAEEKTNQAMGAMGEKAREAKEKTYETGRAAREKAHGAADSTKEWASDAAQTGREKAQAGKETTGGILEQTGEKVKSMAQGAAEAVKSTFGMAQHDEDVDKSSNATTNRRV
XP_012484931	125	Gossypium raimondii	MASHEQSYKAGRAEGRAHEKGEQMKESMKEKAEAAKQKTMETAEAAKQKTRGAAETTNDKTKQTAGAARGKAEETKETSGGILQQAGEKVRNAAQGATDAVKHTFGMADADEDEHNYPATVTRKD
XP_013454680	164	Medicago truncatula	MASHDQSYKAGETMGRTEEKSNQMMGNIGDKAQAAKEKVQQTAQAAKEKTGQTAQAAKEKTQETAQAAKDKTQQAAQATKDKTQDTTGQARDKGYEMGQATKETAQSGKDNSAGFLQQTGEKVKGMAQGATEAVKNTLGMNNDEEDKDHFTTKTTTTTRRNVVD
XP_013454682	164	Medicago truncatula	MASQDQSFKAGETMGRTEEKSNQMMGNIGDKAQAAKEKVQQTAQAAKEKTGQTAQAAKEKTQETAQAVKDKTQQTAQATKDKTQDTTGQARDKGYEMGQATKETAQSGKDNSAGFLQQTGEKVKGMAQGATEAVKNTLGMNNDEEDKDHFTTKTTTTTRRNVVD
XP_013454683	133	Medicago truncatula	MASHNQSYKAGETMGRTEEKSNQMMGNVGDKAQAAKEKVQQTAQAAKEKTQQAAQATKEKAQDTTGQAREKGSEIGQSTKETAQSGKDNSAGFLQQTGEKVKGMAQSATEAVKNTFGMAHDEEDKDHITTTRR
XP_015071052	164	Solanum pennellii	MSHEQSYKAGEIKGQTQVKVGQTLESMKDKAQAAKDKASDTAHSAKRTAHDKTSGAAQATHDKTSGAAQATKDKAAGAAQATKDKTSGAAQATKEKASGAAQATKEKASEMMESAKETAQAGEEKAGGILQQTGQQVRSIAQGAADAVKHTFGMADTDEDPTKL
XP_015382437	188	Citrus sinensis	MAYRSKETMNETDEDISGRAKETIGKTKERAQEMKEKAKEKTKEGTNKTAEAAQNSKEKAKEGTERASEAAQSAKEKAEERKYRAAETAKDYAHRAKEKTASAGETVKEKTKEGTNKAAGRAQSLGEKAKQTAQGAWETAKDTTQKIKETVVGKEDEDRNDDREKRMDEDVVELRRRQEGERDDKNKY
YP_002701455	87	Ruegeria sp. R11	MQAQAAQVIASHLEDAAERVRTLDVEKTVSDVSQFARRNPLLFLSAAALAGFAATRFLKASEPDAAAPDGQPIPTPHIHEGTDHDPA
YP_004512529	183	Methylomonas methanica MC09	MKIKSLVTASACSFLLLAGCEQDSSTATTPAAETTPQSSVASPVVETIESVKIQTQEAVNGAAENLNTAVESATETASEAASATTEAAESAATTVQDTAGKAVDATVDAAKSAAEATSDAASAAVEGAKTTASDAATATVDAAKSAAEGASEAAESVKSKAAEAAGAASDKADKVVDAVKSPL
YP_006239760	229	Pasteurella multocida subsp. multocida str. 3480	MKKSVLAALVLGASLSVTGCFDKESKAGQEVEKAKASVVETKEAVVNAANEVKNSAVEAAKEAKETVATKVEEVKETTAAKVEEVKAATAAKVEEMKETTAAKVEEMKEASAAKMEEVKAATATKMEEMKAAVADAKNDVAEKAAEVKDAAAAKAEEAKAAVAEKSAEMKDAAAAKVEDAKVASSEAKEMVTEKATEMKDAMKAEVNKAADAVSEKTEEVKEVIVPKAQ
YP_006261016	152	Deinococcus gobiensis I-0	MGESVAKGWEKTKDAAQSAGAVIADKAEDVKDAVSGGGVQAGVDKVKEVAGDVKDAVSGAAAQAKDAAGDVADKAKDKAQDVAPKVQNAAQDKADELKDGARDAARDAKNTANDLKNQAKDAAADFRNDAKDAAQNVKNAAQDAQRDAQRKL
ZP_01786547	176	Haemophilus influenzae R3021	MKKLTLALVLGSALAVTGCFDKQEAKQKVEDTKQTVASVASETKDAAANTVTEVKEKAQQLSTDVKNKAAEKVEDAKEVIKSATEAASEKATEIKEAVSEKASEMKEAASEKASEMKEAASEKAGEMKEAASEKASEMKEAASEKVGEMKEKATEMKEAVSEKATQAVDAVKEATK
ZP_07769175	200	Enterococcus faecalis DAPTO 516	MEEIFMAKKGGFFLGAVIGGTAAAVAALLLAPKSGKELRDDLSNQTDDLKNKAQDYTDYAVQKGTELTEIAKQKAGVLSDQASDLAGSVKEKTKDSLDKAQGVSGDMLDNFKKQTGDLSDQFKKAADDAQDHAEDLGEIAEDAAEDIYIDVKDSAAAAKETVSAGVDEAKETTKDVPEKAAEAKEDVKDAAKDVKKEFKG
ZP_09181047	154	Streptomyces sp. S4	MIRQPGSDDSTPTPEELRARVEGTREELGMEVEEAAGKTADVKEQAQAKAAELKETAQAKGAELKAQAQVKGAELKGQAQVKGAELKGQAQTRAAGAKAQAQVKAAEVLERTPQPVREKAYQVGESARTNVKPLIGFGLAVLAVCVVVSRAGRR
ZP_10125714	180	Pasteurella bettyae CCUG 2042	MKKSALAALVLGATLALTACDQAKEQASQAKATVTEAAKDAKNTTVEKANEVKNTVSEKATEMKDAAAQKIEAAKEAVSEKAAEMKDAASQKMEAAKDAVSEKTAEMKAVASQKAEATKEAVSEKTAEMKDSASQKMEATKEAVSEKAAEMKDAASQKMEAAKEAVSEKADEMKKSEATE
ZP_10129500	222	Haemophilus parahaemolyticus HK385	MKKSLLALVLGSALALTACDQAQKTAEKAQAAATEKVAEVKETAVQKAEEIKQVAADKAEEVKAATVEKATEVKDATVAKVDEMKATVAEKAANVKDAAAAKVEETKTAVADKAEEVKQAADTMADKAAEVKAATVEKATEVKETTAAKVDEMKATVAEKAADVKDAATAKVEETKTAVADKAEEVKQAADAMADKAAEKTSEMMNKVGEKVDAVKEAVESK
ZP_10823561	120	Haemophilus sputorum HK 2154	MKKSLLALVFGSALALTACDNAQKAADKTQAAVAEVKEAATDKAVEMKDAAVAKAAEVKEAATNKAVEMKDAAVEKAAEVKEAATDKAVEIKDAAVEKATEAKEAVTEKAAEVKSSVESK
ZP_14368090	188	Haemophilus parainfluenzae HK2019	MKKSVLAALVLGSSLAVTGCFDKQETSQKVEAAKEATTNAATQVKDAAKEAAADVKNAVIKAKDAAADKAAEMKDAAADKMEAAKKSASEAKDAVVDKAVEMKDAAANKMADAKEAMSSKMEAAKNSASETKDAVVDKVAEMKDAAADKMAEAKDAMSSKMEAAKNSASEAKDAAVNKAAEVKEAVTK
ZP_18269982	169	Jonquetella anthropi DSM 22815	MKKFWIIVVIIAVIAGVVYYQKANKGQQASQTASQPAAQTEGDKKVEEAKAAVSDAAQKVGDAVAAKAEEVKTAVADKAAEVKQEVEQKVEEVKAAVADKPAEAKDAAADKAAEVKDAAADKAAEVKDAAADKAAEAKDAAADKAAEVKDAAPAPVPADQPKPEEPAKN
ZP_21240531	136	Wohlfahrtiimonas chitiniclastica SH04	MNNINKILLTAVLGTVTAVGGSVAFAESTGAKVENAIKETADKVADKTGELTDKAADKAEELKQSADKKAAEIKNSTGDKAEDLKEKAADKAEEIKEKTSEKADELKDKAKDAWDDTKDATKDLSKDINSKIQKDL
